# Supplementary material for: Interphase Chromosomes in Replicative Senescence: Chromosome Positioning as a Senescence Biomarker and the Lack of Nuclear Motor-Driven Chromosome Repositioning in Senescent Cells
Source: Front Cell Dev Biol. 2021 May 24;9:640200. doi: 10.3389/fcell.2021.640200 (PMC8185894; doi:10.3389/fcell.2021.640200)
Supplement: Supplementary file 3 [file Table_3.xlsx]

## Sheet: RNAseq_Pro_Qui_sen_Hgps_Nov11_1
Probe	Chromosome	Start	End	Strand	No value	Feature	ID	Description	Type	Orientation	Distance	Proliferating	Quiescent	Senescent
LCE2A	1	152670840	152671918	+	NaN	LCE2A-001	ENST00000368779	late cornified envelope 2A [Source:HGNC Symbol;Acc:29469]	mRNA	overlapping	0	1	0.755466	585.144
LCE2C	1	152647771	152649050	+	NaN	LCE2B-201	ENST00000417924	late cornified envelope 2B [Source:HGNC Symbol;Acc:16610]	mRNA	overlapping	0	1	1.96134	394.562
KCNN2	5	113696666	113832321	+	NaN	KCNN2-006	ENST00000512097	potassium intermediate/small conductance calcium-activated channel, subfamily N, member 2 [Source:HGNC Symbol;Acc:6291]	mRNA	overlapping	0	1	3.2971	150.213
LCE2B	1	152647771	152659877	+	NaN	LCE2B-201	ENST00000417924	late cornified envelope 2B [Source:HGNC Symbol;Acc:16610]	mRNA	overlapping	0	1	1.19227	101.793
IVL	1	152881021	152884362	+	NaN	IVL-001	ENST00000368764	involucrin [Source:HGNC Symbol;Acc:6187]	mRNA	overlapping	0	1	1	72.7613
KPRP	1	152730506	152734529	+	NaN	KPRP-001	ENST00000368773	keratinocyte proline-rich protein [Source:HGNC Symbol;Acc:31823]	mRNA	overlapping	0	1	1.76907	50.8853
CXCL14	5	134906373	134914969	-	NaN	CTC-321K16.1-001	ENST00000509372	No description	mRNA	overlapping	0	1	1.7441	45.2573
SNCA	4	90645250	90759466	-	NaN	RP11-115D19.1-005	ENST00000508021	No description	mRNA	overlapping	0	1	13.8819	39.8451
CNTN1	12	41086244	41465772	+	NaN	CNTN1-003	ENST00000547702	contactin 1 [Source:HGNC Symbol;Acc:2171]	mRNA	overlapping	0	1	4.46081	33.3028
C6orf138	6	47845764	48036425	-	NaN	C6orf138-002	ENST00000339488	chromosome 6 open reading frame 138 [Source:HGNC Symbol;Acc:21345]	mRNA	overlapping	0	1	4.45199	25.7887
CDH10	5	24487209	24645087	-	NaN	CDH10-001	ENST00000264463	cadherin 10, type 2 (T2-cadherin) [Source:HGNC Symbol;Acc:1749]	mRNA	overlapping	0	1	1.38977	24.6119
ASTN1	1	176826438	177134109	-	NaN	ASTN1-002	ENST00000367657	astrotactin 1 [Source:HGNC Symbol;Acc:773]	mRNA	overlapping	0	1	5.92891	24.5548
SYT7	11	61282785	61348620	-	NaN	SYT7-001	ENST00000263846	synaptotagmin VII [Source:HGNC Symbol;Acc:11514]	mRNA	overlapping	0	1	8.53566	24.4509
SLC14A1	18	43304092	43332485	+	NaN	SLC14A1-002	ENST00000321925	solute carrier family 14 (urea transporter), member 1 (Kidd blood group) [Source:HGNC Symbol;Acc:10918]	mRNA	overlapping	0	1	1.83184	22.2523
MUC19	12	40787197	40964632	+	NaN	MUC19-001	ENST00000425730	mucin 19, oligomeric [Source:HGNC Symbol;Acc:14362]	mRNA	overlapping	0	1	3.18605	21.6381
EMB	5	49692026	49739082	-	NaN	EMB-001	ENST00000303221	embigin [Source:HGNC Symbol;Acc:30465]	mRNA	overlapping	0	1	0.981059	20.9902
ST8SIA5	18	44259081	44337132	-	NaN	ST8SIA5-001	ENST00000315087	ST8 alpha-N-acetyl-neuraminide alpha-2,8-sialyltransferase 5 [Source:HGNC Symbol;Acc:17827]	mRNA	overlapping	0	1	3.30721	20.627
NTSR1	20	61340189	61394123	+	NaN	NTSR1-001	ENST00000370501	neurotensin receptor 1 (high affinity) [Source:HGNC Symbol;Acc:8039]	mRNA	overlapping	0	1	4.84535	19.4003
MAPT	17	43971748	44105703	+	NaN	MAPT-203	ENST00000344290	microtubule-associated protein tau [Source:HGNC Symbol;Acc:6893]	mRNA	overlapping	0	1	4.60882	17.1091
GDF10	10	48425785	48439138	-	NaN	GDF10-002	ENST00000374247	growth differentiation factor 10 [Source:HGNC Symbol;Acc:4215]	mRNA	overlapping	0	1	6.55155	16.5637
SIX2	2	45232300	45236569	-	NaN	SIX2-001	ENST00000303077	SIX homeobox 2 [Source:HGNC Symbol;Acc:10888]	mRNA	overlapping	0	1	7.74283	15.6553
APOD	3	195295573	195311076	-	NaN	APOD-001	ENST00000343267	apolipoprotein D [Source:HGNC Symbol;Acc:612]	mRNA	overlapping	0	1	64.1746	15.4778
CLCA2	1	86889769	86922241	+	NaN	CLCA2-001	ENST00000370565	chloride channel accessory 2 [Source:HGNC Symbol;Acc:2016]	mRNA	overlapping	0	1	10.6999	14.9867
RGS9	17	63133456	63223819	+	NaN	RGS9-201	ENST00000262406	regulator of G-protein signaling 9 [Source:HGNC Symbol;Acc:10004]	mRNA	overlapping	0	1	1.81462	14.7953
RASL12	15	65345679	65369028	-	NaN	OSTBETA-001	ENST00000334287	Organic solute transporter subunit beta [Source:UniProtKB/Swiss-Prot;Acc:Q86UW2]	mRNA	overlapping	0	1	56.9498	14.0847
TRIM9	14	51441980	51562779	-	NaN	TRIM9-001	ENST00000298355	tripartite motif containing 9 [Source:HGNC Symbol;Acc:16288]	mRNA	overlapping	0	1	12.1515	13.6758
GAP43	3	115342171	115440337	+	NaN	GAP43-001	ENST00000305124	growth associated protein 43 [Source:HGNC Symbol;Acc:4140]	mRNA	overlapping	0	1	6.6898	13.3201
ADH1B	4	100226121	100242558	-	NaN	ADH1B-001	ENST00000305046	alcohol dehydrogenase 1B (class I), beta polypeptide [Source:HGNC Symbol;Acc:250]	mRNA	overlapping	0	1	186.852	12.8883
SORL1	11	121322912	121504387	+	NaN	RP11-730K11.1-001	ENST00000501964	No description	mRNA	overlapping	0	1	3.5175	12.3502
CLEC3B	3	45043040	45077563	+	NaN	EXOSC7-002	ENST00000461361	exosome component 7 [Source:HGNC Symbol;Acc:28112]	mRNA	overlapping	0	1	12.3547	12.2901
ENPP5	6	46128152	46138708	-	NaN	ENPP5-001	ENST00000371383	ectonucleotide pyrophosphatase/phosphodiesterase 5 (putative) [Source:HGNC Symbol;Acc:13717]	mRNA	overlapping	0	1	4.23483	11.7967
LYPD3	19	43964946	43969831	-	NaN	LYPD3-201	ENST00000244333	LY6/PLAUR domain containing 3 [Source:HGNC Symbol;Acc:24880]	mRNA	overlapping	0	1	2.86111	11.7656
ZSWIM5	1	45482071	45771881	-	NaN	ZSWIM5-001	ENST00000359600	zinc finger, SWIM-type containing 5 [Source:HGNC Symbol;Acc:29299]	mRNA	overlapping	0	1	4.75126	11.7052
LCE1E	1	152758690	152760902	+	NaN	LCE1E-002	ENST00000368771	late cornified envelope 1E [Source:HGNC Symbol;Acc:29466]	mRNA	overlapping	0	1	1	11.2224
GPM6B	X	13789150	13956757	-	NaN	GPM6B-003	ENST00000316715	glycoprotein M6B [Source:HGNC Symbol;Acc:4461]	mRNA	overlapping	0	1	5.76764	10.9948
AC108724.1	3	75716700	75721122	-	NaN	AC108724.1-201	ENST00000431462	No description	mRNA	overlapping	0	1	1.74485	10.9576
CPXM2	10	125465729	125699783	-	NaN	CPXM2-201	ENST00000368854	carboxypeptidase X (M14 family), member 2 [Source:HGNC Symbol;Acc:26977]	mRNA	overlapping	0	1	2.11842	10.8267
PCDHB8	5	140557371	140560081	+	NaN	PCDHB8-001	ENST00000239444	protocadherin beta 8 [Source:HGNC Symbol;Acc:8693]	mRNA	overlapping	0	1	1.96134	10.8135
C21orf88	21	40969074	40984748	-	NaN	TMPRSS3-009	ENST00000553129	transmembrane protease, serine 3 [Source:HGNC Symbol;Acc:11877]	mRNA	overlapping	0	1	1	10.2002
FAM105A	5	14581884	14615073	+	NaN	FAM105A-001	ENST00000274217	family with sequence similarity 105, member A [Source:HGNC Symbol;Acc:25629]	mRNA	overlapping	0	1	0.510171	10.0757
DOK6	18	67068284	67516323	+	NaN	DOK6-201	ENST00000382713	docking protein 6 [Source:HGNC Symbol;Acc:28301]	mRNA	overlapping	0	1	6.45639	9.97164
VWCE	11	61025762	61062896	-	NaN	VWCE-002	ENST00000301770	von Willebrand factor C and EGF domains [Source:HGNC Symbol;Acc:26487]	mRNA	overlapping	0	1	10.4298	9.9494
L1CAM	X	153126969	153174677	-	NaN	L1CAM-001	ENST00000370060	L1 cell adhesion molecule [Source:HGNC Symbol;Acc:6470]	mRNA	overlapping	0	1	0.319147	9.61885
EGR4	2	73518058	73520833	-	NaN	AC010913.1-201	ENST00000500494	No description	mRNA	overlapping	0	1	1	9.58682
LAMA3	18	21269562	21535030	+	NaN	LAMA3-001	ENST00000313654	laminin, alpha 3 [Source:HGNC Symbol;Acc:6483]	mRNA	overlapping	0	1	1.57544	9.42834
RAI2	X	17818171	17879457	-	NaN	RAI2-001	ENST00000331511	retinoic acid induced 2 [Source:HGNC Symbol;Acc:9835]	mRNA	overlapping	0	1	1.79848	9.40069
HGF	7	81328322	81399754	-	NaN	HGF-001	ENST00000222390	hepatocyte growth factor (hepapoietin A; scatter factor) [Source:HGNC Symbol;Acc:4893]	mRNA	overlapping	0	1	13.2446	9.32362
TMEM178	2	39892122	39945103	+	NaN	AC007246.3-001	ENST00000415640	No description	mRNA	overlapping	0	1	2.74313	9.30831
TSLP	5	110405760	110413722	+	NaN	TSLP-002	ENST00000420978	thymic stromal lymphopoietin [Source:HGNC Symbol;Acc:30743]	mRNA	overlapping	0	1	5.42215	9.17792
HTR2B	2	231972944	231989832	-	NaN	PSMD1-001	ENST00000308696	proteasome (prosome, macropain) 26S subunit, non-ATPase, 1 [Source:HGNC Symbol;Acc:9554]	mRNA	overlapping	0	1	1.13921	9.15455
POPDC2	3	119355304	119384171	-	NaN	POPDC2-009	ENST00000495362	popeye domain containing 2 [Source:HGNC Symbol;Acc:17648]	mRNA	overlapping	0	1	3.85945	9.13873
LRRN4CL	11	62453874	62457371	-	NaN	LRRN4CL-001	ENST00000317449	LRRN4 C-terminal like [Source:HGNC Symbol;Acc:33724]	mRNA	overlapping	0	1	19.6179	9.11049
RNF175	4	154631277	154681387	-	NaN	RNF175-001	ENST00000347063	ring finger protein 175 [Source:HGNC Symbol;Acc:27735]	mRNA	overlapping	0	1	2.74313	8.96915
CSF2RB	22	37309670	37336491	+	NaN	CSF2RB-001	ENST00000403662	colony stimulating factor 2 receptor, beta, low-affinity (granulocyte-macrophage) [Source:HGNC Symbol;Acc:2436]	mRNA	overlapping	0	1	1.52601	8.96609
SNAP25	20	10199478	10288066	+	NaN	RP5-839B4.7-003	ENST00000421143	No description	mRNA	overlapping	0	1	0.991253	8.9513
C15orf59	15	74032141	74044719	-	NaN	C15orf59-001	ENST00000379822	chromosome 15 open reading frame 59 [Source:HGNC Symbol;Acc:33753]	mRNA	overlapping	0	1	5.26632	8.91896
KIAA1244	6	138483058	138665800	+	NaN	KIAA1244-001	ENST00000251691	KIAA1244 [Source:HGNC Symbol;Acc:21213]	mRNA	overlapping	0	1	0.907931	8.91004
SMCP	1	152850793	152857523	+	NaN	SMCP-001	ENST00000368765	sperm mitochondria-associated cysteine-rich protein [Source:HGNC Symbol;Acc:6962]	mRNA	overlapping	0	1	1	8.76903
CA11	19	49141272	49149451	-	NaN	CA11-201	ENST00000084798	carbonic anhydrase XI [Source:HGNC Symbol;Acc:1370]	mRNA	overlapping	0	1	11.9659	8.75412
ISM1	20	13202418	13281298	+	NaN	ISM1-201	ENST00000262487	isthmin 1 homolog (zebrafish) [Source:HGNC Symbol;Acc:16213]	mRNA	overlapping	0	1	9.83221	8.73768
ABCA8	17	66863433	66951533	-	NaN	ABCA8-201	ENST00000269080	ATP-binding cassette, sub-family A (ABC1), member 8 [Source:HGNC Symbol;Acc:38]	mRNA	overlapping	0	1	20.3601	8.7196
SFRP1	8	41119481	41167016	-	NaN	SFRP1-001	ENST00000220772	secreted frizzled-related protein 1 [Source:HGNC Symbol;Acc:10776]	mRNA	overlapping	0	1	2.67573	8.70314
PPL	16	4932508	4987136	-	NaN	PPL-001	ENST00000345988	periplakin [Source:HGNC Symbol;Acc:9273]	mRNA	overlapping	0	1	55.0101	8.56492
CCND2	12	4382938	4414516	+	NaN	RP11-264F23.3-001	ENST00000539135	No description	mRNA	overlapping	0	1	6.98835	8.48615
SST	3	187386694	187388187	-	NaN	SST-001	ENST00000287641	somatostatin [Source:HGNC Symbol;Acc:11329]	mRNA	overlapping	0	1	0.981059	8.24175
AC011443.1	19	39574945	39602080	+	NaN	AC011443.1-201	ENST00000331256	Iron/zinc purple acid phosphatase-like protein [Source:UniProtKB/Swiss-Prot;Acc:Q6ZNF0]	mRNA	overlapping	0	1	1.76907	8.15568
GPR172B	17	4935895	4955304	-	NaN	GPR172B-001	ENST00000254853	G protein-coupled receptor 172B [Source:HGNC Symbol;Acc:30225]	mRNA	overlapping	0	1	2.53814	8.15568
RP11-46F15.2	1	3539754	3541307	-	NaN	RP11-46F15.2-001	ENST00000435049	No description	mRNA	overlapping	0	1	3.69174	8.15568
SHC2	19	416587	460996	-	NaN	SHC2-201	ENST00000264554	SHC (Src homology 2 domain containing) transforming protein 2 [Source:HGNC Symbol;Acc:29869]	mRNA	overlapping	0	1	5.66071	8.11133
TMEM150C	4	83405743	83483510	-	NaN	TMEM150C-003	ENST00000449862	transmembrane protein 150C [Source:HGNC Symbol;Acc:37263]	mRNA	overlapping	0	1	2.0257	7.95302
FAM84B	8	127564687	127570638	-	NaN	FAM84B-001	ENST00000304916	family with sequence similarity 84, member B [Source:HGNC Symbol;Acc:24166]	mRNA	overlapping	0	1	1.81462	7.95243
LCE3D	1	152551857	152552980	-	NaN	LCE3D-001	ENST00000368787	late cornified envelope 3D [Source:HGNC Symbol;Acc:16615]	mRNA	overlapping	0	1	1	7.95123
IGDCC4	15	65673802	65715410	-	NaN	IGDCC4-001	ENST00000352385	immunoglobulin superfamily, DCC subclass, member 4 [Source:HGNC Symbol;Acc:13770]	mRNA	overlapping	0	1	6.03491	7.85961
SCN2A	2	166095912	166248818	+	NaN	SCN2A-003	ENST00000424833	sodium channel, voltage-gated, type II, alpha subunit [Source:HGNC Symbol;Acc:10588]	mRNA	overlapping	0	1	1.74731	7.84238
SLC38A11	2	165752696	165812035	-	NaN	SLC38A11-001	ENST00000303735	solute carrier family 38, member 11 [Source:HGNC Symbol;Acc:26836]	mRNA	overlapping	0	1	2.71144	7.82836
KCNB1	20	47984946	48099184	-	NaN	KCNB1-001	ENST00000371741	potassium voltage-gated channel, Shab-related subfamily, member 1 [Source:HGNC Symbol;Acc:6231]	mRNA	overlapping	0	1	1.95695	7.82773
C6orf141	6	49518113	49529620	+	NaN	C6orf141-005	ENST00000529246	chromosome 6 open reading frame 141 [Source:HGNC Symbol;Acc:21351]	mRNA	overlapping	0	1	0.814197	7.7983
TMEM35	X	100333709	100351353	+	NaN	TMEM35-001	ENST00000372930	transmembrane protein 35 [Source:HGNC Symbol;Acc:25864]	mRNA	overlapping	0	1	12.7633	7.7108
LAMC2	1	183155373	183214035	+	NaN	LAMC2-003	ENST00000493293	laminin, gamma 2 [Source:HGNC Symbol;Acc:6493]	mRNA	overlapping	0	1	0.391633	7.67689
SYT1	12	79257773	79845788	+	NaN	SYT1-002	ENST00000393240	synaptotagmin I [Source:HGNC Symbol;Acc:11509]	mRNA	overlapping	0	1	4.99625	7.64586
PDGFRL	8	17433942	17501580	+	NaN	PDGFRL-001	ENST00000251630	platelet-derived growth factor receptor-like [Source:HGNC Symbol;Acc:8805]	mRNA	overlapping	0	1	16.2087	7.63352
C8orf84	8	73976775	74036323	-	NaN	C8orf84-001	ENST00000297354	chromosome 8 open reading frame 84 [Source:HGNC Symbol;Acc:30362]	mRNA	overlapping	0	1	1.71816	7.5966
INA	10	105036920	105050108	+	NaN	INA-001	ENST00000369849	internexin neuronal intermediate filament protein, alpha [Source:HGNC Symbol;Acc:6057]	mRNA	overlapping	0	1	0.357148	7.57585
CTTNBP2	7	117350705	117514193	-	NaN	AC004240.2-001	ENST00000429014	No description	mRNA	overlapping	0	1	2.07096	7.5174
PNMA3	X	152224766	152228827	+	NaN	PNMA3-001	ENST00000370265	paraneoplastic antigen MA3 [Source:HGNC Symbol;Acc:18742]	mRNA	overlapping	0	1	3.02462	7.5174
WISP2	20	43343485	43357150	+	NaN	RP11-445H22.4-002	ENST00000427598	No description	mRNA	overlapping	0	1	93.2855	7.5079
DTNA	18	32073254	32471808	+	NaN	DTNA-205	ENST00000399119	dystrobrevin, alpha [Source:HGNC Symbol;Acc:3057]	mRNA	overlapping	0	1	3.98158	7.48374
RP11-535A19.2	11	75514476	75526451	-	NaN	RP11-535A19.2-001	ENST00000533945	No description	mRNA	overlapping	0	1	2.9026	7.44296
MAP7	6	136663875	136871792	-	NaN	MAP7-001	ENST00000354570	microtubule-associated protein 7 [Source:HGNC Symbol;Acc:6869]	mRNA	overlapping	0	1	3.46019	7.40355
C8orf77	8	146228197	146231432	+	NaN	ZNF252-002	ENST00000426361	zinc finger protein 252 [Source:HGNC Symbol;Acc:13046]	mRNA	overlapping	0	1	1.38048	7.38314
LINC00302	1	152627953	152629280	+	NaN	LINC00302-001	ENST00000444515	long intergenic non-protein coding RNA 302 [Source:HGNC Symbol;Acc:31825]	mRNA	overlapping	0	1	1	7.33789
NLRP2	19	55476438	55512510	+	NaN	NLRP7-204	ENST00000446217	NLR family, pyrin domain containing 7 [Source:HGNC Symbol;Acc:22947]	mRNA	overlapping	0	1	1	7.33789
TNFSF14	19	6663148	6670599	-	NaN	TNFSF14-201	ENST00000245912	tumor necrosis factor (ligand) superfamily, member 14 [Source:HGNC Symbol;Acc:11930]	mRNA	overlapping	0	1	4.65308	7.33789
GALNTL2	3	16216156	16273499	+	NaN	GALNTL2-001	ENST00000339732escription=UDP-N-acetyl-alpha-D-galactosamine:polypeptideN-acetylgalactosaminyltransferase-like 2 [Source:HGNCSymbol;Acc:21531]	No description	mRNA	overlapping	0	1	3.64703	7.30524
FBXL16	16	742500	755829	-	NaN	MSLN-202	ENST00000446427	mesothelin [Source:HGNC Symbol;Acc:7371]	mRNA	overlapping	0	1	0.621065	7.24561
WNT16	7	120965421	120981158	+	NaN	WNT16-002	ENST00000361301	wingless-type MMTV integration site family, member 16 [Source:HGNC Symbol;Acc:16267]	mRNA	overlapping	0	1	1.38453	7.13344
CDO1	5	115140430	115152651	-	NaN	CDO1-001	ENST00000250535	cysteine dioxygenase, type I [Source:HGNC Symbol;Acc:1795]	mRNA	overlapping	0	1	3.86581	7.09704
BAALC	8	104152938	104242533	+	NaN	C8orf56-001	ENST00000436771	chromosome 8 open reading frame 56 [Source:HGNC Symbol;Acc:28595]	mRNA	overlapping	0	1	2.5849	7.09224
GDA	9	74729511	74872109	+	NaN	GDA-203	ENST00000545168	guanine deaminase [Source:HGNC Symbol;Acc:4212]	mRNA	overlapping	0	1	0.981059	7.0828
RP11-411D10.1	11	46867963	46895947	+	NaN	RP11-411D10.1-002	ENST00000531719	No description	mRNA	overlapping	0	1	2.25518	7.03745
QPRT	16	29674600	29709325	+	NaN	SPN-001	ENST00000395389	sialophorin [Source:HGNC Symbol;Acc:11249]	mRNA	overlapping	0	1	6.51058	6.97297
ALDH3A1	17	19641297	19651746	-	NaN	ALDH3A1-001	ENST00000225740	aldehyde dehydrogenase 3 family, member A1 [Source:HGNC Symbol;Acc:405]	mRNA	overlapping	0	1	2.86957	6.94283
AC026449.1	5	115150892	115152356	+	NaN	CDO1-001	ENST00000250535	cysteine dioxygenase, type I [Source:HGNC Symbol;Acc:1795]	mRNA	overlapping	0	1	4.79571	6.93793
SVIL	10	29746267	30025710	-	NaN	RP11-534G20.3-001	ENST00000430295	No description	mRNA	overlapping	0	1	5.71647	6.93558
AATK	17	79091095	79139872	-	NaN	BAIAP2-202	ENST00000321300	BAI1-associated protein 2 [Source:HGNC Symbol;Acc:947]	mRNA	overlapping	0	1	4.46081	6.92899
DIRAS3	1	68511645	68517314	-	NaN	RP11-518D3.1-002	ENST00000420587	No description	mRNA	overlapping	0	1	3.6152	6.89185
ALPL	1	21835858	21904905	+	NaN	ALPL-202	ENST00000539907	alkaline phosphatase, liver/bone/kidney [Source:HGNC Symbol;Acc:438]	mRNA	overlapping	0	1	9.88193	6.86067
CPNE7	16	89642175	89663654	+	NaN	CPNE7-001	ENST00000319518	copine VII [Source:HGNC Symbol;Acc:2320]	mRNA	overlapping	0	1	0.663953	6.85808
FOXG1	14	29235050	29238870	+	NaN	FOXG1-201	ENST00000382535	forkhead box G1 [Source:HGNC Symbol;Acc:3811]	mRNA	overlapping	0	1	0.548687	6.83065
SMPD3	16	68392230	68482591	-	NaN	SMPD3-001	ENST00000219334	sphingomyelin phosphodiesterase 3, neutral membrane (neutral sphingomyelinase II) [Source:HGNC Symbol;Acc:14240]	mRNA	overlapping	0	1	7.24798	6.79306
CHMP4C	8	82644669	82671750	+	NaN	ZFAND1-006	ENST00000523361	zinc finger, AN1-type domain 1 [Source:HGNC Symbol;Acc:25858]	mRNA	overlapping	0	1	1.62681	6.76465
ANKRD29	18	21178890	21242849	-	NaN	ANKRD29-001	ENST00000322980	ankyrin repeat domain 29 [Source:HGNC Symbol;Acc:27110]	mRNA	overlapping	0	1	2.02358	6.74406
CTSK	1	150768684	150780799	-	NaN	CTSK-001	ENST00000271651	cathepsin K [Source:HGNC Symbol;Acc:2536]	mRNA	overlapping	0	1	25.4326	6.73969
GCKR	2	27719709	27746554	+	NaN	GCKR-001	ENST00000264717	glucokinase (hexokinase 4) regulator [Source:HGNC Symbol;Acc:4196]	mRNA	overlapping	0	1	1.61378	6.71618
TMEM132B	12	125671382	126146917	+	NaN	TMEM132B-004	ENST00000418253	transmembrane protein 132B [Source:HGNC Symbol;Acc:29397]	mRNA	overlapping	0	1	2.29914	6.65821
SLC25A27	6	46620678	46649356	+	NaN	SLC25A27-001	ENST00000371347	solute carrier family 25, member 27 [Source:HGNC Symbol;Acc:21065]	mRNA	overlapping	0	1	9.93771	6.6063
C1orf94	1	34632484	34684732	+	NaN	C1orf94-001	ENST00000373374	chromosome 1 open reading frame 94 [Source:HGNC Symbol;Acc:28250]	mRNA	overlapping	0	1	0.82944	6.59507
RP11-1081L13.4	11	18728084	18762115	+	NaN	IGSF22-001	ENST00000513874	immunoglobulin superfamily, member 22 [Source:HGNC Symbol;Acc:26750]	mRNA	overlapping	0	1	1.56976	6.56136
GLDN	15	51633826	51700210	+	NaN	GLDN-001	ENST00000335449	gliomedin [Source:HGNC Symbol;Acc:29514]	mRNA	overlapping	0	1	3.08318	6.53009
LCE4A	1	152680636	152681967	+	NaN	LCE4A-001	ENST00000368777	late cornified envelope 4A [Source:HGNC Symbol;Acc:16613]	mRNA	overlapping	0	1	1	6.5201
PLAT	8	42032236	42065242	-	NaN	PLAT-201	ENST00000270189	plasminogen activator, tissue [Source:HGNC Symbol;Acc:9051]	mRNA	overlapping	0	1	1.37619	6.51592
GDF6	8	97154558	97173020	-	NaN	GDF6-001	ENST00000287020	growth differentiation factor 6 [Source:HGNC Symbol;Acc:4221]	mRNA	overlapping	0	1	1.36673	6.50289
RP11-290F20.3	20	48884023	48896332	+	NaN	RP11-290F20.3-001	ENST00000425497	No description	mRNA	overlapping	0	1	2.86957	6.49412
EREG	4	75230860	75254468	+	NaN	EREG-001	ENST00000244869	epiregulin [Source:HGNC Symbol;Acc:3443]	mRNA	overlapping	0	1	0.841764	6.48865
PARD6G	18	77915115	78005429	-	NaN	AC139100.1-201	ENST00000424835	No description	mRNA	overlapping	0	1	0.830702	6.45344
RGS11	16	318300	325980	-	NaN	ITFG3-002	ENST00000301679	integrin alpha FG-GAP repeat containing 3 [Source:HGNC Symbol;Acc:14163]	mRNA	overlapping	0	1	8.42406	6.44662
AC009108.1	16	86508135	86542466	-	NaN	AC009108.1-202	ENST00000501311	No description	mRNA	overlapping	0	1	0.870232	6.37379
AC002066.1	7	115878312	116139600	-	NaN	TES-001	ENST00000358204	testis derived transcript (3 LIM domains) [Source:HGNC Symbol;Acc:14620]	mRNA	overlapping	0	1	4.07628	6.31565
SIGLEC15	18	43405545	43422521	+	NaN	SIGLEC15-001	ENST00000389474	sialic acid binding Ig-like lectin 15 [Source:HGNC Symbol;Acc:27596]	mRNA	overlapping	0	1	2.44759	6.26976
CMPK2	2	6980701	7006766	-	NaN	CMPK2-201	ENST00000458098	cytidine monophosphate (UMP-CMP) kinase 2, mitochondrial [Source:HGNC Symbol;Acc:27015]	mRNA	overlapping	0	1	3.56957	6.21359
TPPP3	16	67423712	67427438	-	NaN	TPPP3-001	ENST00000393957	tubulin polymerization-promoting protein family member 3 [Source:HGNC Symbol;Acc:24162]	mRNA	overlapping	0	1	3.56957	6.21359
CD7	17	80272746	80275480	-	NaN	CD7-201	ENST00000312648	CD7 molecule [Source:HGNC Symbol;Acc:1695]	mRNA	overlapping	0	1	3.67064	6.18434
ADAM22	7	87563458	87832204	+	NaN	ADAM22-003	ENST00000398204	ADAM metallopeptidase domain 22 [Source:HGNC Symbol;Acc:201]	mRNA	overlapping	0	1	3.29155	6.15759
JPH1	8	75146935	75233563	-	NaN	JPH1-001	ENST00000342232	junctophilin 1 [Source:HGNC Symbol;Acc:14201]	mRNA	overlapping	0	1	0.759676	6.15759
CCDC69	5	150560613	150603706	-	NaN	CCDC69-002	ENST00000521308	coiled-coil domain containing 69 [Source:HGNC Symbol;Acc:24487]	mRNA	overlapping	0	1	2.8714	6.15528
RP1-179N16.6	6	36114475	36164982	-	NaN	RP1-179N16.6-002	ENST00000526611	No description	mRNA	overlapping	0	1	3.88401	6.1112
SPON2	4	1160720	1202750	-	NaN	SPON2-001	ENST00000290902	spondin 2, extracellular matrix protein [Source:HGNC Symbol;Acc:11253]	mRNA	overlapping	0	1	9.9541	6.1048
RP11-46C20.1	5	27472399	27496508	+	NaN	RP11-46C20.1-002	ENST00000510165	No description	mRNA	overlapping	0	1	4.65682	6.08634
TNFRSF10C	8	22941868	22990110	+	NaN	TNFRSF10C-002	ENST00000397703	tumor necrosis factor receptor superfamily, member 10c, decoy without an intracellular domain [Source:HGNC Symbol;Acc:11906]	mRNA	overlapping	0	1	1.84303	6.03525
NLGN3	X	70364681	70391051	+	NaN	NLGN3-201	ENST00000536169	neuroligin 3 [Source:HGNC Symbol;Acc:14289]	mRNA	overlapping	0	1	3.66709	6.02443
CD36	7	79998891	80308593	+	NaN	CD36-001	ENST00000435819	CD36 molecule (thrombospondin receptor) [Source:HGNC Symbol;Acc:1663]	mRNA	overlapping	0	1	41.8108	6.02053
NRSN1	6	24126350	24156424	+	NaN	NRSN1-001	ENST00000378491	neurensin 1 [Source:HGNC Symbol;Acc:17881]	mRNA	overlapping	0	1	1.61446	5.99615
CHRM2	7	136553416	136705002	+	NaN	AC009264.1-001	ENST00000439694	No description	mRNA	overlapping	0	1	0.797926	5.99119
DLX3	17	48067369	48072588	-	NaN	DLX3-001	ENST00000434704	distal-less homeobox 3 [Source:HGNC Symbol;Acc:2916]	mRNA	overlapping	0	1	0.50199	5.95174
OTOF	2	26680071	26781566	-	NaN	OTOF-002	ENST00000338581	otoferlin [Source:HGNC Symbol;Acc:8515]	mRNA	overlapping	0	1	0.510171	5.9485
C8orf85	8	117950438	117956726	+	NaN	C8orf85-001	ENST00000378279	chromosome 8 open reading frame 85 [Source:HGNC Symbol;Acc:33842]	mRNA	overlapping	0	1	1.94576	5.91676
RP11-492A10.1	5	113824694	114004107	-	NaN	KCNN2-006	ENST00000512097	potassium intermediate/small conductance calcium-activated channel, subfamily N, member 2 [Source:HGNC Symbol;Acc:6291]	mRNA	overlapping	0	1	1	5.90675
RP11-930P14.1	8	41518509	41523084	+	NaN	ANK1-001	ENST00000347528	ankyrin 1, erythrocytic [Source:HGNC Symbol;Acc:492]	mRNA	overlapping	0	1	1	5.90675
C3	19	6677846	6730573	-	NaN	C3-001	ENST00000245907	complement component 3 [Source:HGNC Symbol;Acc:1318]	mRNA	overlapping	0	1	13.3279	5.90466
BRSK2	11	1411129	1483919	+	NaN	BRSK2-001	ENST00000308219	BR serine/threonine kinase 2 [Source:HGNC Symbol;Acc:11405]	mRNA	overlapping	0	1	2.7806	5.87933
CTD-2611K5.6	15	102291235	102334505	+	NaN	CTD-2611K5.6-001	ENST00000561463	No description	mRNA	overlapping	0	1	2.66011	5.86142
SAMD5	6	147830063	147891157	+	NaN	SAMD5-001	ENST00000367474	sterile alpha motif domain containing 5 [Source:HGNC Symbol;Acc:21180]	mRNA	overlapping	0	1	1.5666	5.84763
CYYR1	21	27838528	27945603	-	NaN	AP001596.6-003	ENST00000429340	No description	mRNA	overlapping	0	1	6.29432	5.77898
EFNA5	5	106712590	107006596	-	NaN	EFNA5-001	ENST00000333274	ephrin-A5 [Source:HGNC Symbol;Acc:3225]	mRNA	overlapping	0	1	3.54281	5.77758
AP3B2	15	83328033	83378666	-	NaN	RP11-752G15.3-001	ENST00000560650	No description	mRNA	overlapping	0	1	2.26894	5.75084
OSCAR	19	54597933	54606000	-	NaN	OSCAR-008	ENST00000391761	osteoclast associated, immunoglobulin-like receptor [Source:HGNC Symbol;Acc:29960]	mRNA	overlapping	0	1	1.81883	5.74108
PRKG2	4	82009837	82136218	-	NaN	PRKG2-001	ENST00000395578	protein kinase, cGMP-dependent, type II [Source:HGNC Symbol;Acc:9416]	mRNA	overlapping	0	1	6.36668	5.70796
AC010336.1	19	7933605	7939326	-	NaN	AC010336.1-201	ENST00000539422	Uncharacterized protein [Source:UniProtKB/TrEMBL;Acc:F5H1R7]	mRNA	overlapping	0	1	10.2288	5.70231
CST1	20	23728190	23731905	-	NaN	CST1-001	ENST00000304749	cystatin SN [Source:HGNC Symbol;Acc:2473]	mRNA	overlapping	0	1	5.61442	5.70231
LINC00086	X	134555868	134559682	+	NaN	LINC00086-001	ENST00000417443	long intergenic non-protein coding RNA 86 [Source:HGNC Symbol;Acc:34499]	mRNA	overlapping	0	1	2.1536	5.70231
FOSB	19	45971253	45978414	+	NaN	ERCC1-204	ENST00000423698	excision repair cross-complementing rodent repair deficiency, complementation group 1 (includes overlapping antisense sequence) [Source:HGNC Symbol;Acc:3433]	mRNA	overlapping	0	1	1.40123	5.67252
RP11-318M2.3	8	104240653	104241542	-	NaN	BAALC-001	ENST00000309982	brain and acute leukemia, cytoplasmic [Source:HGNC Symbol;Acc:14333]	mRNA	overlapping	0	1	2.51339	5.66458
SLC24A3	20	19193290	19703545	+	NaN	SLC24A3-001	ENST00000328041	solute carrier family 24 (sodium/potassium/calcium exchanger), member 3 [Source:HGNC Symbol;Acc:10977]	mRNA	overlapping	0	1	1.25353	5.63411
PPP1R29	22	37764000	37823505	-	NaN	RP1-63G5.5-001	ENST00000430883	No description	mRNA	overlapping	0	1	1.53729	5.61728
DCLK1	13	36343122	36705467	-	NaN	DCLK1-201	ENST00000399319	doublecortin-like kinase 1 [Source:HGNC Symbol;Acc:2700]	mRNA	overlapping	0	1	4.97271	5.59165
GPX3	5	150400124	150408554	+	NaN	GPX3-001	ENST00000388825	glutathione peroxidase 3 (plasma) [Source:HGNC Symbol;Acc:4555]	mRNA	overlapping	0	1	3.90602	5.56312
C17orf82	17	59489112	59490641	+	NaN	C17orf82-201	ENST00000335108	chromosome 17 open reading frame 82 [Source:HGNC Symbol;Acc:32699]	mRNA	overlapping	0	1	1.75916	5.55677
C8orf42	8	439803	495781	-	NaN	C8orf42-001	ENST00000324079	chromosome 8 open reading frame 42 [Source:HGNC Symbol;Acc:26951]	mRNA	overlapping	0	1	3.22095	5.54487
INSL3	19	17927324	17932383	-	NaN	INSL3-201	ENST00000317306	insulin-like 3 (Leydig cell) [Source:HGNC Symbol;Acc:6086]	mRNA	overlapping	0	1	1	5.49786
NKX3-2	4	13542454	13546674	-	NaN	NKX3-2-001	ENST00000382438	NK3 homeobox 2 [Source:HGNC Symbol;Acc:951]	mRNA	overlapping	0	1	5.80668	5.49786
SPOCK3	4	167654535	168155947	-	NaN	SPOCK3-001	ENST00000357154	sparc/osteonectin, cwcv and kazal-like domains proteoglycan (testican) 3 [Source:HGNC Symbol;Acc:13565]	mRNA	overlapping	0	1	1.38453	5.49786
ABCC6	16	16243422	16317351	-	NaN	ABCC6-001	ENST00000205557	ATP-binding cassette, sub-family C (CFTR/MRP), member 6 [Source:HGNC Symbol;Acc:57]	mRNA	overlapping	0	1	3.97828	5.48924
UNC13D	17	73823310	73840798	-	NaN	UNC13D-201	ENST00000207549	unc-13 homolog D (C. elegans) [Source:HGNC Symbol;Acc:23147]	mRNA	overlapping	0	1	2.61591	5.48924
RGS20	8	54764368	54871863	+	NaN	RGS20-001	ENST00000297313	regulator of G-protein signaling 20 [Source:HGNC Symbol;Acc:14600]	mRNA	overlapping	0	1	0.852623	5.47592
ARTN	1	44398992	44402913	+	NaN	ARTN-001	ENST00000372359	artemin [Source:HGNC Symbol;Acc:727]	mRNA	overlapping	0	1	2.16431	5.42336
ANKRD33B	5	10564442	10650308	+	NaN	ANKRD33B-002	ENST00000504806	ankyrin repeat domain 33B [Source:HGNC Symbol;Acc:35240]	mRNA	overlapping	0	1	8.26836	5.41236
GPR68	14	91698876	91720269	-	NaN	GPR68-001	ENST00000531499	G protein-coupled receptor 68 [Source:HGNC Symbol;Acc:4519]	mRNA	overlapping	0	1	2.04983	5.40423
KRTAP3-1	17	39164776	39165366	-	NaN	KRTAP3-1-001	ENST00000391588	keratin associated protein 3-1 [Source:HGNC Symbol;Acc:16778]	mRNA	overlapping	0	1	0.244828	5.40046
FBP1	9	97365415	97402531	-	NaN	FBP1-001	ENST00000375326	fructose-1,6-bisphosphatase 1 [Source:HGNC Symbol;Acc:3606]	mRNA	overlapping	0	1	6.5668	5.34438
NOXA1	9	140317802	140328858	+	NaN	NOXA1-001	ENST00000341349	NADPH oxidase activator 1 [Source:HGNC Symbol;Acc:10668]	mRNA	overlapping	0	1	5.88561	5.34438
CLIC6	21	36041688	36090525	+	NaN	CLIC6-001	ENST00000360731	chloride intracellular channel 6 [Source:HGNC Symbol;Acc:2065]	mRNA	overlapping	0	1	1.39571	5.32489
LCE1F	1	152748848	152749445	+	NaN	LCE1F-001	ENST00000334371	late cornified envelope 1F [Source:HGNC Symbol;Acc:29467]	mRNA	overlapping	0	1	1	5.29341
LCE2D	1	152635872	152637135	+	NaN	LCE2D-001	ENST00000368784	late cornified envelope 2D [Source:HGNC Symbol;Acc:16518]	mRNA	overlapping	0	1	1	5.29341
OR1B1	9	125390858	125391852	-	NaN	RP11-64P14.7-002	ENST00000431442	No description	mRNA	overlapping	0	1	1.38453	5.29341
TG	8	133879203	134147147	+	NaN	TG-020	ENST00000523901	thyroglobulin [Source:HGNC Symbol;Acc:11764]	mRNA	overlapping	0	1	3.30721	5.29341
MYO15B	17	73584139	73622923	+	NaN	MYO15B-201	ENST00000293201	myosin XVB pseudogene [Source:HGNC Symbol;Acc:14083]	mRNA	overlapping	0	1	8.25358	5.27729
C1QTNF1	17	77020251	77045870	+	NaN	AC073624.1-001	ENST00000397571	No description	mRNA	overlapping	0	1	1.34388	5.27222
PCDHB16	5	140560980	140565793	+	NaN	PCDHB16-001	ENST00000361016	protocadherin beta 16 [Source:HGNC Symbol;Acc:14546]	mRNA	overlapping	0	1	1.91073	5.25234
COL4A5	X	107683074	107940775	+	NaN	COL4A5-004	ENST00000477429	collagen, type IV, alpha 5 [Source:HGNC Symbol;Acc:2207]	mRNA	overlapping	0	1	3.07137	5.22774
FOS	14	75745477	75748933	+	NaN	FOS-001	ENST00000303562	FBJ murine osteosarcoma viral oncogene homolog [Source:HGNC Symbol;Acc:3796]	mRNA	overlapping	0	1	3.94872	5.21636
SH3GL2	9	17578953	17797127	+	NaN	SH3GL2-203	ENST00000541215	SH3-domain GRB2-like 2 [Source:HGNC Symbol;Acc:10831]	mRNA	overlapping	0	1	0.218159	5.21524
LINC00342	2	96472866	96481963	-	NaN	LINC00342-001	ENST00000412393	long intergenic non-protein coding RNA 342 [Source:HGNC Symbol;Acc:42470]	mRNA	overlapping	0	1	5.73364	5.21367
C1orf145	1	228391207	228401365	-	NaN	C1orf145-001	ENST00000295012	chromosome 1 open reading frame 145 [Source:HGNC Symbol;Acc:32047]	mRNA	overlapping	0	1	3.43333	5.19951
PALM	19	708953	748328	+	NaN	PALM-202	ENST00000338448	paralemmin [Source:HGNC Symbol;Acc:8594]	mRNA	overlapping	0	1	12.5293	5.19257
NEIL1	15	75639331	75647592	+	NaN	NEIL1-001	ENST00000355059	nei endonuclease VIII-like 1 (E. coli) [Source:HGNC Symbol;Acc:18448]	mRNA	overlapping	0	1	4.45227	5.19012
BDKRB2	14	96671016	96710666	+	NaN	BDKRB2-003	ENST00000542454	bradykinin receptor B2 [Source:HGNC Symbol;Acc:1030]	mRNA	overlapping	0	1	9.20072	5.17134
VGF	7	100805790	100808874	-	NaN	VGF-001	ENST00000249330	VGF nerve growth factor inducible [Source:HGNC Symbol;Acc:12684]	mRNA	overlapping	0	1	0.356943	5.15967
TRIM29	11	119981983	120056237	-	NaN	TRIM29-001	ENST00000341846	tripartite motif containing 29 [Source:HGNC Symbol;Acc:17274]	mRNA	overlapping	0	1	0.816375	5.12881
PDE3B	11	14665269	14892350	+	NaN	PDE3B-001	ENST00000282096	phosphodiesterase 3B, cGMP-inhibited [Source:HGNC Symbol;Acc:8779]	mRNA	overlapping	0	1	2.73235	5.11457
OLFML2A	9	127539437	127577164	+	NaN	OLFML2A-001	ENST00000331715	olfactomedin-like 2A [Source:HGNC Symbol;Acc:27270]	mRNA	overlapping	0	1	14.0937	5.11424
PIK3IP1	22	31677579	31688520	-	NaN	PIK3IP1-001	ENST00000215912	phosphoinositide-3-kinase interacting protein 1 [Source:HGNC Symbol;Acc:24942]	mRNA	overlapping	0	1	4.51504	5.09461
C1orf126	1	15442448	15478960	-	NaN	KAZN-001	ENST00000376030	kazrin, periplakin interacting protein [Source:HGNC Symbol;Acc:29173]	mRNA	overlapping	0	1	2.92267	5.08896
CTC-231O11.1	5	159895275	159914433	+	NaN	CTC-231O11.1-001	ENST00000517927	No description	mRNA	overlapping	0	1	1.96134	5.08896
DUOX2	15	45384848	45406542	-	NaN	DUOX2-001	ENST00000389039	dual oxidase 2 [Source:HGNC Symbol;Acc:13273]	mRNA	overlapping	0	1	3.30721	5.08896
FAM134B	5	16473147	16617167	-	NaN	FAM134B-005	ENST00000510362	family with sequence similarity 134, member B [Source:HGNC Symbol;Acc:25964]	mRNA	overlapping	0	1	2.53814	5.08896
RP1-63G5.5	22	37735624	37823505	-	NaN	RP1-63G5.5-001	ENST00000430883	No description	mRNA	overlapping	0	1	1.46266	5.08833
KCNMB4	12	70760056	70828072	+	NaN	KCNMB4-001	ENST00000258111	potassium large conductance calcium-activated channel, subfamily M, beta member 4 [Source:HGNC Symbol;Acc:6289]	mRNA	overlapping	0	1	0.956269	5.07661
HSF4	16	67197288	67203848	+	NaN	FBXL8-001	ENST00000258200	F-box and leucine-rich repeat protein 8 [Source:HGNC Symbol;Acc:17875]	mRNA	overlapping	0	1	5.52712	5.0726
RP11-54A9.1	12	76653619	76698911	+	NaN	RP11-54A9.1-002	ENST00000550380	No description	mRNA	overlapping	0	1	1.93472	5.05464
SUSD2	22	24577227	24585078	+	NaN	SUSD2-001	ENST00000358321	sushi domain containing 2 [Source:HGNC Symbol;Acc:30667]	mRNA	overlapping	0	1	0.30167	5.05068
FGF13	X	137713735	138304939	-	NaN	FGF13-001	ENST00000315930	fibroblast growth factor 13 [Source:HGNC Symbol;Acc:3670]	mRNA	overlapping	0	1	10.7259	5.04403
MORN3	12	122089024	122110537	-	NaN	AC084018.1-201	ENST00000394512	No description	mRNA	overlapping	0	1	2.16431	5.04403
RPPH1	14	20811207	20811844	-	NaN	RPPH1-001	ENST00000554988	No description	mRNA	overlapping	0	1	4.84976	5.04296
RP11-790G19.2	10	72976981	72977969	-	NaN	UNC5B-002	ENST00000335350	unc-5 homolog B (C. elegans) [Source:HGNC Symbol;Acc:12568]	mRNA	overlapping	0	1	1.92012	5.03581
RP4-811H24.6	1	32826871	32829879	-	NaN	RP4-811H24.6-001	ENST00000432622	No description	mRNA	overlapping	0	1	6.61798	5.00972
DOCK8	9	214854	465259	+	NaN	C9orf66-001	ENST00000382387	chromosome 9 open reading frame 66 [Source:HGNC Symbol;Acc:26436]	mRNA	overlapping	0	1	1.49701	5.00155
RASSF2	20	4760669	4804291	-	NaN	RASSF2-001	ENST00000379400	Ras association (RalGDS/AF-6) domain family member 2 [Source:HGNC Symbol;Acc:9883]	mRNA	overlapping	0	1	2.86308	4.98036
RP11-597D13.9	4	159091904	159124029	+	NaN	FAM198B-001	ENST00000337222	family with sequence similarity 198, member B [Source:HGNC Symbol;Acc:25312]	mRNA	overlapping	0	1	4.43078	4.9639
RENBP	X	153200716	153210232	-	NaN	RENBP-001	ENST00000393700	renin binding protein [Source:HGNC Symbol;Acc:9959]	mRNA	overlapping	0	1	10.5314	4.94759
RP11-1277A3.1	5	177038254	177046755	+	NaN	RP11-1277A3.1-001	ENST00000499900	No description	mRNA	overlapping	0	1	3.46019	4.93238
PRELP	1	203444956	203460480	+	NaN	PRELP-001	ENST00000343110	proline/arginine-rich end leucine-rich repeat protein [Source:HGNC Symbol;Acc:9357]	mRNA	overlapping	0	1	13.1994	4.92619
ANKRD24	19	4186267	4224811	+	NaN	ANKRD24-202	ENST00000318934	ankyrin repeat domain 24 [Source:HGNC Symbol;Acc:29424]	mRNA	overlapping	0	1	2.06617	4.92531
CTD-2384B11.2	5	75987264	76012040	-	NaN	IQGAP2-001	ENST00000274364	IQ motif containing GTPase activating protein 2 [Source:HGNC Symbol;Acc:6111]	mRNA	overlapping	0	1	3.71016	4.91758
GPR35	2	241544848	241570676	+	NaN	CAPN10-006	ENST00000270364	calpain 10 [Source:HGNC Symbol;Acc:1477]	mRNA	overlapping	0	1	1.09411	4.91758
RP11-347C18.3	8	95962265	95963624	+	NaN	C8orf38-008	ENST00000523378	chromosome 8 open reading frame 38 [Source:HGNC Symbol;Acc:28625]	mRNA	overlapping	0	1	3.23451	4.91758
SPTBN4	19	40972148	41082365	+	NaN	SPTBN4-206	ENST00000428507	spectrin, beta, non-erythrocytic 4 [Source:HGNC Symbol;Acc:14896]	mRNA	overlapping	0	1	3.78437	4.90581
ELOVL3	10	103986085	103989346	+	NaN	RP11-242B12.5-001	ENST00000556056	No description	mRNA	overlapping	0	1	1.46734	4.8993
AC093702.1	2	45240353	45240807	-	NaN	AC093702.1-001	ENST00000423433	No description	mRNA	overlapping	0	1	3.49948	4.88451
CTC-321K16.1	5	134895267	134970564	+	NaN	CTC-321K16.1-001	ENST00000509372	No description	mRNA	overlapping	0	1	1	4.88451
CTD-2194L12.1	5	37840631	37875073	+	NaN	CTD-2194L12.1-002	ENST00000514532	No description	mRNA	overlapping	0	1	6.57575	4.88451
GJA5	1	147228332	147245484	-	NaN	GJA5-201	ENST00000271348	gap junction protein, alpha 5, 40kDa [Source:HGNC Symbol;Acc:4279]	mRNA	overlapping	0	1	1	4.88451
MSR1	8	15965387	16424999	-	NaN	MSR1-201	ENST00000350896	macrophage scavenger receptor 1 [Source:HGNC Symbol;Acc:7376]	mRNA	overlapping	0	1	3.69174	4.88451
PPFIA2	12	81652045	82153332	-	NaN	PPFIA2-001	ENST00000549396	protein tyrosine phosphatase, receptor type, f polypeptide (PTPRF), interacting protein (liprin), alpha 2 [Source:HGNC Symbol;Acc:9246]	mRNA	overlapping	0	1	4.26855	4.88451
RP11-103H7.5	8	127569141	127569678	+	NaN	FAM84B-001	ENST00000304916	family with sequence similarity 84, member B [Source:HGNC Symbol;Acc:24166]	mRNA	overlapping	0	1	1.76907	4.88451
GRIP2	3	14530619	14583588	-	NaN	SLC6A6-001	ENST00000454876	solute carrier family 6 (neurotransmitter transporter, taurine), member 6 [Source:HGNC Symbol;Acc:11052]	mRNA	overlapping	0	1	9.24613	4.86112
WNT9A	1	228106357	228135631	-	NaN	WNT9A-001	ENST00000272164	wingless-type MMTV integration site family, member 9A [Source:HGNC Symbol;Acc:12778]	mRNA	overlapping	0	1	1.73	4.82827
MANEAL	1	38259474	38266809	+	NaN	MANEAL-002	ENST00000373045	mannosidase, endo-alpha-like [Source:HGNC Symbol;Acc:26452]	mRNA	overlapping	0	1	1.92159	4.7845
KLF8	X	56258854	56314322	+	NaN	KLF8-003	ENST00000476898	Kruppel-like factor 8 [Source:HGNC Symbol;Acc:6351]	mRNA	overlapping	0	1	0.812118	4.77764
HPX	11	6452279	6463847	-	NaN	HPX-001	ENST00000265983	hemopexin [Source:HGNC Symbol;Acc:5171]	mRNA	overlapping	0	1	3.70581	4.7649
SCXA	8	145490549	145492470	+	NaN	BOP1-001	ENST00000307404	block of proliferation 1 [Source:HGNC Symbol;Acc:15519]	mRNA	overlapping	0	1	1.52601	4.7649
GAD1	2	171669723	171717661	+	NaN	GAD1-007	ENST00000454603	glutamate decarboxylase 1 (brain, 67kDa) [Source:HGNC Symbol;Acc:4092]	mRNA	overlapping	0	1	2.58366	4.72972
AC124944.2	3	195634947	195638128	+	NaN	TNK2-002	ENST00000333602	tyrosine kinase, non-receptor, 2 [Source:HGNC Symbol;Acc:19297]	mRNA	overlapping	0	1	3.57638	4.70653
TMEM30B	14	61744088	61748558	-	NaN	PRKCH-014	ENST00000555185	protein kinase C, eta [Source:HGNC Symbol;Acc:9403]	mRNA	overlapping	0	1	1.88115	4.68626
ANO9	11	417933	442011	-	NaN	ANO9-005	ENST00000526142	anoctamin 9 [Source:HGNC Symbol;Acc:20679]	mRNA	overlapping	0	1	3.49948	4.68006
B3GALT5	21	40928369	41034816	+	NaN	TMPRSS3-009	ENST00000553129	transmembrane protease, serine 3 [Source:HGNC Symbol;Acc:11877]	mRNA	overlapping	0	1	1	4.68006
OAS1	12	113344582	113369991	+	NaN	OAS1-001	ENST00000202917	2'-5'-oligoadenylate synthetase 1, 40/46kDa [Source:HGNC Symbol;Acc:8086]	mRNA	overlapping	0	1	4.07628	4.68006
RXFP4	1	155911480	155912625	+	NaN	RXFP4-001	ENST00000368318	relaxin/insulin-like family peptide receptor 4 [Source:HGNC Symbol;Acc:14666]	mRNA	overlapping	0	1	1.5768	4.68006
TCEAL2	X	101380660	101382683	+	NaN	TCEAL2-002	ENST00000476749	transcription elongation factor A (SII)-like 2 [Source:HGNC Symbol;Acc:29818]	mRNA	overlapping	0	1	1.96134	4.68006
FOLR3	11	71825915	71850936	+	NaN	FOLR3-003	ENST00000542161	folate receptor 3 (gamma) [Source:HGNC Symbol;Acc:3795]	mRNA	overlapping	0	1	1.0989	4.67612
CLU	8	27454434	27472548	-	NaN	CLU-001	ENST00000316403	clusterin [Source:HGNC Symbol;Acc:2095]	mRNA	overlapping	0	1	12.3383	4.67571
HOXA1	7	27132612	27135615	-	NaN	HOXA1-001	ENST00000343060	homeobox A1 [Source:HGNC Symbol;Acc:5099]	mRNA	overlapping	0	1	1.33372	4.67525
PCLO	7	82383321	82792246	-	NaN	PCLO-202	ENST00000431819	piccolo (presynaptic cytomatrix protein) [Source:HGNC Symbol;Acc:13406]	mRNA	overlapping	0	1	0.454822	4.66802
SBSN	19	36014269	36019253	-	NaN	SBSN-002	ENST00000452271	suprabasin [Source:HGNC Symbol;Acc:24950]	mRNA	overlapping	0	1	11.2611	4.66742
SLC2A4	17	7185053	7191576	+	NaN	SLC2A4-001	ENST00000317370	solute carrier family 2 (facilitated glucose transporter), member 4 [Source:HGNC Symbol;Acc:11009]	mRNA	overlapping	0	1	0.975201	4.66469
FCGBP	19	40353964	40440533	-	NaN	FCGBP-201	ENST00000221347	Fc fragment of IgG binding protein [Source:HGNC Symbol;Acc:13572]	mRNA	overlapping	0	1	2.77161	4.65781
NDRG2	14	21484922	21539031	-	NaN	NDRG2-008	ENST00000298687	NDRG family member 2 [Source:HGNC Symbol;Acc:14460]	mRNA	overlapping	0	1	3.97662	4.65781
DOCK3	3	50712672	51421629	+	NaN	DOCK3-001	ENST00000266037	dedicator of cytokinesis 3 [Source:HGNC Symbol;Acc:2989]	mRNA	overlapping	0	1	0.913559	4.64656
STX1B	16	31000577	31021824	-	NaN	STX1B-001	ENST00000215095	syntaxin 1B [Source:HGNC Symbol;Acc:18539]	mRNA	overlapping	0	1	1.39105	4.64286
ZNF493	19	21579931	21610375	+	NaN	ZNF493-002	ENST00000392288	zinc finger protein 493 [Source:HGNC Symbol;Acc:23708]	mRNA	overlapping	0	1	3.21356	4.61211
PCDH10	4	134070470	134129356	+	NaN	PCDH10-001	ENST00000264360	protocadherin 10 [Source:HGNC Symbol;Acc:13404]	mRNA	overlapping	0	1	0.601128	4.58588
ESR1	6	151977826	152450754	+	NaN	ESR1-005	ENST00000473497	estrogen receptor 1 [Source:HGNC Symbol;Acc:3467]	mRNA	overlapping	0	1	5.16117	4.58333
IL13RA2	X	114238538	114254540	-	NaN	IL13RA2-001	ENST00000371936	interleukin 13 receptor, alpha 2 [Source:HGNC Symbol;Acc:5975]	mRNA	overlapping	0	1	1.28749	4.58091
NGFR	17	47572655	47592379	+	NaN	NGFR-001	ENST00000172229	nerve growth factor receptor [Source:HGNC Symbol;Acc:7809]	mRNA	overlapping	0	1	0.523441	4.55195
SERPINI1	3	167453031	167543356	+	NaN	SERPINI1-003	ENST00000472941	serpin peptidase inhibitor, clade I (neuroserpin), member 1 [Source:HGNC Symbol;Acc:8943]	mRNA	overlapping	0	1	1.14499	4.54147
LIPH	3	185224050	185270401	-	NaN	LIPH-001	ENST00000296252	lipase, member H [Source:HGNC Symbol;Acc:18483]	mRNA	overlapping	0	1	0.842853	4.53347
HSD17B14	19	49316279	49339934	-	NaN	HSD17B14-201	ENST00000263278	hydroxysteroid (17-beta) dehydrogenase 14 [Source:HGNC Symbol;Acc:23238]	mRNA	overlapping	0	1	5.10133	4.52285
BMP4	14	54416454	54425479	-	NaN	BMP4-002	ENST00000559087	bone morphogenetic protein 4 [Source:HGNC Symbol;Acc:1071]	mRNA	overlapping	0	1	7.15564	4.51792
TMOD1	9	100263462	100364023	+	NaN	TMOD1-201	ENST00000395211	tropomodulin 1 [Source:HGNC Symbol;Acc:11871]	mRNA	overlapping	0	1	2.8019	4.51667
CDH18	5	19473060	20575982	-	NaN	CDH18-011	ENST00000510297	cadherin 18, type 2 [Source:HGNC Symbol;Acc:1757]	mRNA	overlapping	0	1	1.27691	4.51661
MIAT	22	27042392	27072438	+	NaN	MIAT-005	ENST00000421867	myocardial infarction associated transcript (non-protein coding) [Source:HGNC Symbol;Acc:33425]	mRNA	overlapping	0	1	6.16945	4.50917
FBLN1	22	45898118	45997015	+	NaN	FBLN1-008	ENST00000411478	fibulin 1 [Source:HGNC Symbol;Acc:3600]	mRNA	overlapping	0	1	9.3226	4.50295
FAM20A	17	66531258	66597095	-	NaN	FAM20A-201	ENST00000226094	family with sequence similarity 20, member A [Source:HGNC Symbol;Acc:23015]	mRNA	overlapping	0	1	5.29472	4.48728
AL109763.2	21	19933583	20132321	-	NaN	AL109763.2-001	ENST00000437492	No description	mRNA	overlapping	0	1	1.76907	4.47562
RP11-1C8.4	8	104495626	104513904	-	NaN	RP11-1C8.4-001	ENST00000517376	No description	mRNA	overlapping	0	1	1.19227	4.47562
RP11-655C2.3	11	58265361	58273231	-	NaN	RP11-655C2.3-002	ENST00000531715	No description	mRNA	overlapping	0	1	1	4.47562
SAMD13	1	84764049	84855640	+	NaN	SAMD13-002	ENST00000370673	sterile alpha motif domain containing 13 [Source:HGNC Symbol;Acc:24582]	mRNA	overlapping	0	1	3.30721	4.47562
GJA3	13	20712394	20735188	-	NaN	GJA3-001	ENST00000241125	gap junction protein, alpha 3, 46kDa [Source:HGNC Symbol;Acc:4277]	mRNA	overlapping	0	1	0.548687	4.47492
SCN5A	3	38589548	38691164	-	NaN	SCN5A-004	ENST00000414099	sodium channel, voltage-gated, type V, alpha subunit [Source:HGNC Symbol;Acc:10593]	mRNA	overlapping	0	1	1.82911	4.44576
AC068446.1	15	21941147	21968151	-	NaN	AC068446.1-201	ENST00000500487	No description	mRNA	overlapping	0	1	1.45085	4.4118
JAM2	21	27011584	27089874	+	NaN	JAM2-001	ENST00000480456	junctional adhesion molecule 2 [Source:HGNC Symbol;Acc:14686]	mRNA	overlapping	0	1	1.13681	4.40374
HAND2	4	174446120	174451380	-	NaN	HAND2-006	ENST00000503024	heart and neural crest derivatives expressed 2 [Source:HGNC Symbol;Acc:4808]	mRNA	overlapping	0	1	1.9365	4.39283
ITGA2B	17	42449550	42466873	-	NaN	ITGA2B-201	ENST00000262407	integrin, alpha 2b (platelet glycoprotein IIb of IIb/IIIa complex, antigen CD41) [Source:HGNC Symbol;Acc:6138]	mRNA	overlapping	0	1	1.46734	4.39056
RP11-162G10.5	10	38146668	38148038	+	NaN	ZNF248-201	ENST00000357328	zinc finger protein 248 [Source:HGNC Symbol;Acc:13041]	mRNA	overlapping	0	1	3.85945	4.39056
VSIG8	1	159824106	159832447	-	NaN	C1orf204-001	ENST00000368102	chromosome 1 open reading frame 204 [Source:HGNC Symbol;Acc:27647]	mRNA	overlapping	0	1	3.5405	4.39056
RP5-1157M23.2	3	52273274	52275113	+	NaN	RP5-1157M23.2-002	ENST00000483834	No description	mRNA	overlapping	0	1	0.964099	4.38323
PCSK4	19	1481427	1490407	-	NaN	PCSK4-001	ENST00000300954	proprotein convertase subtilisin/kexin type 4 [Source:HGNC Symbol;Acc:8746]	mRNA	overlapping	0	1	5.38949	4.35659
FER1L6	8	124864227	125132302	+	NaN	FER1L6-001	ENST00000522917	fer-1-like 6 (C. elegans) [Source:HGNC Symbol;Acc:28065]	mRNA	overlapping	0	1	6.5668	4.3303
CERS4	19	8271620	8327305	+	NaN	CERS4-010	ENST00000561008	ceramide synthase 4 [Source:HGNC Symbol;Acc:23747]	mRNA	overlapping	0	1	3.53975	4.31843
RP11-404P21.2	14	96709202	96710334	-	NaN	BDKRB2-003	ENST00000542454	bradykinin receptor B2 [Source:HGNC Symbol;Acc:1030]	mRNA	overlapping	0	1	9.63466	4.31843
PPAP2C	19	281048	291435	-	NaN	PPAP2C-201	ENST00000269812	phosphatidic acid phosphatase type 2C [Source:HGNC Symbol;Acc:9230]	mRNA	overlapping	0	1	2.55275	4.30123
SOX9	17	70117161	70122561	+	NaN	AC005152.2-010	ENST00000414600	No description	mRNA	overlapping	0	1	2.59001	4.29972
CD27	12	6554033	6560884	+	NaN	LOC678655-001	ENST00000535639	No description	mRNA	overlapping	0	1	2.30263	4.28549
POU3F1	1	38509523	38512450	-	NaN	POU3F1-001	ENST00000373012	POU class 3 homeobox 1 [Source:HGNC Symbol;Acc:9214]	mRNA	overlapping	0	1	0.975201	4.28536
ANK1	8	41510739	41754280	-	NaN	ANK1-001	ENST00000347528	ankyrin 1, erythrocytic [Source:HGNC Symbol;Acc:492]	mRNA	overlapping	0	1	2.25293	4.28188
APLP1	19	36359138	36370699	+	NaN	APLP1-202	ENST00000537454	amyloid beta (A4) precursor-like protein 1 [Source:HGNC Symbol;Acc:597]	mRNA	overlapping	0	1	0.6895	4.27307
ABCB1	7	87132948	87342611	-	NaN	ABCB1-202	ENST00000543174	ATP-binding cassette, sub-family B (MDR/TAP), member 1 [Source:HGNC Symbol;Acc:40]	mRNA	overlapping	0	1	2.34587	4.27117
ACPP	3	132036211	132087142	+	NaN	ACPP-001	ENST00000336375	acid phosphatase, prostate [Source:HGNC Symbol;Acc:125]	mRNA	overlapping	0	1	3.30721	4.27117
BEX2	X	102564274	102565974	-	NaN	BEX2-002	ENST00000372677	brain expressed X-linked 2 [Source:HGNC Symbol;Acc:30933]	mRNA	overlapping	0	1	1.38453	4.27117
C20orf46	20	1161205	1166059	-	NaN	C20orf46-001	ENST00000381894	chromosome 20 open reading frame 46 [Source:HGNC Symbol;Acc:15893]	mRNA	overlapping	0	1	3.30721	4.27117
C6orf164	6	88106840	88109467	+	NaN	C6orf164-201	ENST00000369570	chromosome 6 open reading frame 164 [Source:HGNC Symbol;Acc:21404]	mRNA	overlapping	0	1	1.76907	4.27117
GPR132	14	105515728	105531782	-	NaN	GPR132-001	ENST00000329797	G protein-coupled receptor 132 [Source:HGNC Symbol;Acc:17482]	mRNA	overlapping	0	1	5.03762	4.27117
RP11-18M11.2	10	45306472	45455137	-	NaN	RP11-18M11.2-001	ENST00000450287	No description	mRNA	overlapping	0	1	1.96134	4.27117
RRAGD	6	90074355	90121989	-	NaN	RRAGD-001	ENST00000369415	Ras-related GTP binding D [Source:HGNC Symbol;Acc:19903]	mRNA	overlapping	0	1	2.34587	4.27117
BMP2	20	6748311	6760910	+	NaN	BMP2-001	ENST00000378827	bone morphogenetic protein 2 [Source:HGNC Symbol;Acc:1069]	mRNA	overlapping	0	1	4.36775	4.2585
NTRK2	9	87283466	87638505	+	NaN	NTRK2-202	ENST00000376214	neurotrophic tyrosine kinase, receptor, type 2 [Source:HGNC Symbol;Acc:8032]	mRNA	overlapping	0	1	6.3281	4.23615
C11orf96	11	43946892	43965888	+	NaN	RP11-613D13.4-001	ENST00000528226	No description	mRNA	overlapping	0	1	3.79666	4.2332
SEMA6A	5	115779312	115910630	-	NaN	SEMA6A-001	ENST00000343348	sema domain, transmembrane domain (TM), and cytoplasmic domain, (semaphorin) 6A [Source:HGNC Symbol;Acc:10738]	mRNA	overlapping	0	1	2.42946	4.22448
CD22	19	35820072	35838258	+	NaN	CD22-201	ENST00000085219	CD22 molecule [Source:HGNC Symbol;Acc:1643]	mRNA	overlapping	0	1	0.350791	4.22359
PROM2	2	95940201	95957056	+	NaN	PROM2-002	ENST00000403131	prominin 2 [Source:HGNC Symbol;Acc:20685]	mRNA	overlapping	0	1	4.285	4.22282
ABCA10	17	67143355	67240987	-	NaN	ABCA10-011	ENST00000522787	ATP-binding cassette, sub-family A (ABC1), member 10 [Source:HGNC Symbol;Acc:30]	mRNA	overlapping	0	1	11.0358	4.22099
CCDC154	16	1484384	1494557	-	NaN	CCDC154-002	ENST00000483702	coiled-coil domain containing 154 [Source:HGNC Symbol;Acc:34454]	mRNA	overlapping	0	1	2.42418	4.22099
COLEC10	8	120007691	120118821	+	NaN	COLEC10-002	ENST00000521788	collectin sub-family member 10 (C-type lectin) [Source:HGNC Symbol;Acc:2220]	mRNA	overlapping	0	1	1.94576	4.22099
CPA6	8	68334360	68658620	-	NaN	AC011037.1-201	ENST00000501209	No description	mRNA	overlapping	0	1	1.14839	4.22099
RP11-998D10.2	14	21484931	21485921	+	NaN	NDRG2-008	ENST00000298687	NDRG family member 2 [Source:HGNC Symbol;Acc:14460]	mRNA	overlapping	0	1	1.78628	4.22099
RP11-632K20.1	15	32736888	32747835	-	NaN	RP11-632K20.1-001	ENST00000509311	Putative golgin subfamily A member 6-like protein 11 [Source:UniProtKB/Swiss-Prot;Acc:A6NCC3]	mRNA	overlapping	0	1	2.34125	4.20019
TEC	4	48137800	48271881	-	NaN	TEC-001	ENST00000381501	tec protein tyrosine kinase [Source:HGNC Symbol;Acc:11719]	mRNA	overlapping	0	1	2.25518	4.20019
S100A1	1	153600402	153604513	+	NaN	S100A13-002	ENST00000476133	S100 calcium binding protein A13 [Source:HGNC Symbol;Acc:10490]	mRNA	overlapping	0	1	1.59384	4.19875
CYP2J2	1	60358980	60392462	-	NaN	CYP2J2-001	ENST00000371204	cytochrome P450, family 2, subfamily J, polypeptide 2 [Source:HGNC Symbol;Acc:2634]	mRNA	overlapping	0	1	0.844821	4.18543
UBQLNL	11	5535623	5537935	-	NaN	HBG2-001	ENST00000380259	hemoglobin, gamma G [Source:HGNC Symbol;Acc:4832]	mRNA	overlapping	0	1	3.97828	4.18543
ZMAT1	X	101137262	101187004	-	NaN	ZMAT1-001	ENST00000372782	zinc finger, matrin-type 1 [Source:HGNC Symbol;Acc:29377]	mRNA	overlapping	0	1	1.59218	4.18137
NYNRIN	14	24867992	24888494	+	NaN	NYNRIN-001	ENST00000382554	NYN domain and retroviral integrase containing [Source:HGNC Symbol;Acc:20165]	mRNA	overlapping	0	1	2.63743	4.1703
OSBP2	22	31089769	31303811	+	NaN	MTMR3-012	ENST00000464734	myotubularin related protein 3 [Source:HGNC Symbol;Acc:7451]	mRNA	overlapping	0	1	1.99955	4.16836
PDE6B	4	619373	664571	+	NaN	PDE6B-001	ENST00000255622	phosphodiesterase 6B, cGMP-specific, rod, beta [Source:HGNC Symbol;Acc:8786]	mRNA	overlapping	0	1	2.26798	4.16547
LRRC6	8	133584320	133687838	-	NaN	LRRC6-001	ENST00000519595	leucine rich repeat containing 6 [Source:HGNC Symbol;Acc:16725]	mRNA	overlapping	0	1	6.44511	4.15891
WDR17	4	176986985	177103985	+	NaN	WDR17-002	ENST00000508596	WD repeat domain 17 [Source:HGNC Symbol;Acc:16661]	mRNA	overlapping	0	1	1.80758	4.15891
GRASP	12	52400724	52409673	+	NaN	GRASP-001	ENST00000293662	GRP1 (general receptor for phosphoinositides 1)-associated scaffold protein [Source:HGNC Symbol;Acc:18707]	mRNA	overlapping	0	1	6.55058	4.14124
AC135178.1	17	8261731	8263538	-	NaN	AC135178.1-201	ENST00000535173	HCG1985372Uncharacterized proteincDNA FLJ37541 fis, clone BRCAN2026340 [Source:UniProtKB/TrEMBL;Acc:Q8N1U9]	mRNA	overlapping	0	1	2.2366	4.13838
CHD5	1	6161853	6240183	-	NaN	CHD5-001	ENST00000262450	chromodomain helicase DNA binding protein 5 [Source:HGNC Symbol;Acc:16816]	mRNA	overlapping	0	1	0.548687	4.13838
COL4A6	X	107386780	107682727	-	NaN	ATG4A-001	ENST00000372232	ATG4 autophagy related 4 homolog A (S. cerevisiae) [Source:HGNC Symbol;Acc:16489]	mRNA	overlapping	0	1	0.970665	4.13838
MUC20	3	195343316	195467994	+	NaN	MUC20-202	ENST00000381954	mucin 20, cell surface associated [Source:HGNC Symbol;Acc:23282]	mRNA	overlapping	0	1	3.76514	4.13535
CPE	4	166282346	166419472	+	NaN	CPE-006	ENST00000513982	carboxypeptidase E [Source:HGNC Symbol;Acc:2303]	mRNA	overlapping	0	1	3.62861	4.13114
RP11-302K17.7	10	103880410	103881139	+	NaN	RP11-302K17.7-001	ENST00000440123	No description	mRNA	overlapping	0	1	3.8431	4.12982
CARD14	17	78152274	78182855	+	NaN	CARD14-202	ENST00000344227	caspase recruitment domain family, member 14 [Source:HGNC Symbol;Acc:16446]	mRNA	overlapping	0	1	1.44104	4.12202
EPN3	17	48609904	48621111	+	NaN	EPN3-001	ENST00000268933	epsin 3 [Source:HGNC Symbol;Acc:18235]	mRNA	overlapping	0	1	2.00983	4.12202
LRFN5	14	42076773	42373752	+	NaN	LRFN5-001	ENST00000298119	leucine rich repeat and fibronectin type III domain containing 5 [Source:HGNC Symbol;Acc:20360]	mRNA	overlapping	0	1	1.95179	4.12075
NTN1	17	8924859	9147317	+	NaN	NTN1-001	ENST00000173229	netrin 1 [Source:HGNC Symbol;Acc:8029]	mRNA	overlapping	0	1	15.0927	4.12075
AC083862.1	7	134832797	134832916	-	NaN	C7orf49-012	ENST00000459937	chromosome 7 open reading frame 49 [Source:HGNC Symbol;Acc:22432]	mRNA	overlapping	0	1	4.45967	4.1127
SEMA6D	15	47476298	48066420	+	NaN	SEMA6D-001	ENST00000558014	sema domain, transmembrane domain (TM), and cytoplasmic domain, (semaphorin) 6D [Source:HGNC Symbol;Acc:16770]	mRNA	overlapping	0	1	3.03046	4.11261
RHBDL1	16	725666	728268	+	NaN	MSLN-202	ENST00000446427	mesothelin [Source:HGNC Symbol;Acc:7371]	mRNA	overlapping	0	1	2.02017	4.09966
SNORA71A	20	37055949	37056086	-	NaN	RP4-564F22.2-003	ENST00000423536	No description	mRNA	overlapping	0	1	2.95948	4.08787
FN3K	17	80693452	80709073	+	NaN	FN3K-201	ENST00000300784	fructosamine 3 kinase [Source:HGNC Symbol;Acc:24822]	mRNA	overlapping	0	1	3.02753	4.08441
ADC	1	33546705	33586131	+	NaN	ADC-009	ENST00000478635	arginine decarboxylase [Source:HGNC Symbol;Acc:29957]	mRNA	overlapping	0	1	4.1387	4.08302
ZNF521	18	22641888	22932214	-	NaN	ZNF521-201	ENST00000361524	zinc finger protein 521 [Source:HGNC Symbol;Acc:24605]	mRNA	overlapping	0	1	3.10815	4.08206
TBC1D3F	17	36283971	36294915	+	NaN	TBC1D3F-001	ENST00000327454	TBC1 domain family, member 3F [Source:HGNC Symbol;Acc:18257]	mRNA	overlapping	0	1	3.72422	4.07321
C8orf4	8	40010989	40012821	+	NaN	C8orf4-001	ENST00000315792	chromosome 8 open reading frame 4 [Source:HGNC Symbol;Acc:1357]	mRNA	overlapping	0	1	0.892003	4.06918
PITPNM3	17	6354583	6459877	-	NaN	PITPNM3-001	ENST00000262483	PITPNM family member 3 [Source:HGNC Symbol;Acc:21043]	mRNA	overlapping	0	1	0.558768	4.06727
C11orf16	11	8941623	8954553	-	NaN	AKIP1-005	ENST00000299576	A kinase (PRKA) interacting protein 1 [Source:HGNC Symbol;Acc:1170]	mRNA	overlapping	0	1	1.38453	4.06672
C20orf195	20	62184373	62188061	+	NaN	C20orf195-001	ENST00000370098	chromosome 20 open reading frame 195 [Source:HGNC Symbol;Acc:28764]	mRNA	overlapping	0	1	3.30721	4.06672
CTD-2058B24.3	14	38472318	38474052	-	NaN	TTC6-005	ENST00000533625	tetratricopeptide repeat domain 6 [Source:HGNC Symbol;Acc:19739]	mRNA	overlapping	0	1	1	4.06672
IP6K3	6	33689444	33714762	-	NaN	IP6K3-201	ENST00000451316	inositol hexakisphosphate kinase 3 [Source:HGNC Symbol;Acc:17269]	mRNA	overlapping	0	1	1.19227	4.06672
RASGEF1A	10	43689983	43762367	-	NaN	RASGEF1A-002	ENST00000374459	RasGEF domain family, member 1A [Source:HGNC Symbol;Acc:24246]	mRNA	overlapping	0	1	3.11494	4.06672
RP11-638I2.4	14	100673744	100704892	-	NaN	RP11-638I2.3-001	ENST00000553860	No description	mRNA	overlapping	0	1	1.5768	4.06672
RP1-231P7P.1	22	27959800	27969534	-	NaN	RP1-231P7P.1-001	ENST00000415655	No description	mRNA	overlapping	0	1	1	4.06672
CPEB1	15	83211954	83316728	-	NaN	CPEB1-206	ENST00000450751	cytoplasmic polyadenylation element binding protein 1 [Source:HGNC Symbol;Acc:21744]	mRNA	overlapping	0	1	1.6463	4.0616
COL18A1	21	46825052	46933634	+	NaN	COL18A1-002	ENST00000400337	collagen, type XVIII, alpha 1 [Source:HGNC Symbol;Acc:2195]	mRNA	overlapping	0	1	5.01177	4.05274
FAM182A	20	26035291	26073683	+	NaN	FAM182A-001	ENST00000376398	family with sequence similarity 182, member A [Source:HGNC Symbol;Acc:16222]	mRNA	overlapping	0	1	1.46734	4.05141
RBFOX3	17	77085427	77613550	-	NaN	RBFOX3-002	ENST00000338834	RNA binding protein, fox-1 homolog (C. elegans) 3 [Source:HGNC Symbol;Acc:27097]	mRNA	overlapping	0	1	1.46734	4.05141
SOD3	4	24797085	24802464	+	NaN	SOD3-001	ENST00000382120	superoxide dismutase 3, extracellular [Source:HGNC Symbol;Acc:11181]	mRNA	overlapping	0	1	6.37463	4.04574
BX255925.1	9	140118567	140122265	-	NaN	BX255925.1-201	ENST00000501337	No description	mRNA	overlapping	0	1	4.25076	4.04056
ISPD	7	16130817	16460947	-	NaN	ISPD-001	ENST00000407010	isoprenoid synthase domain containing [Source:HGNC Symbol;Acc:37276]	mRNA	overlapping	0	1	1.49814	4.0262
RP5-836N10.1	1	112142277	112151345	-	NaN	RAP1A-002	ENST00000356415	RAP1A, member of RAS oncogene family [Source:HGNC Symbol;Acc:9855]	mRNA	overlapping	0	1	3.46019	4.01714
INHA	2	220433884	220440435	+	NaN	DNPEP-202	ENST00000535056	aspartyl aminopeptidase [Source:HGNC Symbol;Acc:2981]	mRNA	overlapping	0	1	2.64395	4.00844
SOX15	17	7491498	7493488	-	NaN	MPDU1-001	ENST00000250124	mannose-P-dolichol utilization defect 1 [Source:HGNC Symbol;Acc:7207]	mRNA	overlapping	0	1	3.14575	3.95944
PHLDB3	19	43979255	44009087	-	NaN	PHLDB3-001	ENST00000292140	pleckstrin homology-like domain, family B, member 3 [Source:HGNC Symbol;Acc:30499]	mRNA	overlapping	0	1	2.32881	3.94253
CTSS	1	150702551	150738433	-	NaN	CTSS-201	ENST00000448301	cathepsin S [Source:HGNC Symbol;Acc:2545]	mRNA	overlapping	0	1	12.1537	3.93359
FAM65C	20	49202645	49308065	-	NaN	FAM65C-004	ENST00000327979	family with sequence similarity 65, member C [Source:HGNC Symbol;Acc:16168]	mRNA	overlapping	0	1	9.79553	3.93294
LRFN1	19	39797208	39805976	-	NaN	LRFN1-201	ENST00000248668	leucine rich repeat and fibronectin type III domain containing 1 [Source:HGNC Symbol;Acc:29290]	mRNA	overlapping	0	1	2.93206	3.92994
SDK1	7	3341080	4308632	+	NaN	AC073316.1-001	ENST00000437354	No description	mRNA	overlapping	0	1	7.33342	3.92561
DBC1	9	121915736	122131745	-	NaN	DBC1-003	ENST00000482797	deleted in bladder cancer 1 [Source:HGNC Symbol;Acc:2687]	mRNA	overlapping	0	1	2.757	3.91409
AFF2	X	147582139	148082193	+	NaN	AFF2-001	ENST00000370460	AF4/FMR2 family, member 2 [Source:HGNC Symbol;Acc:3776]	mRNA	overlapping	0	1	7.19485	3.91403
C3orf25	3	129120164	129147494	-	NaN	C3orf25-001	ENST00000505956	chromosome 3 open reading frame 25 [Source:HGNC Symbol;Acc:28061]	mRNA	overlapping	0	1	3.18605	3.91403
KCTD4	13	45766988	45775175	-	NaN	GTF2F2-001	ENST00000340473	general transcription factor IIF, polypeptide 2, 30kDa [Source:HGNC Symbol;Acc:4653]	mRNA	overlapping	0	1	0.548687	3.91403
AC007920.1	3	187009011	187015708	+	NaN	MASP1-001	ENST00000337774	mannan-binding lectin serine peptidase 1 (C4/C2 activating component of Ra-reactive factor) [Source:HGNC Symbol;Acc:6901]	mRNA	overlapping	0	1	2.61735	3.90596
IGSF22	11	18725852	18747777	-	NaN	TMEM86A-001	ENST00000280734	transmembrane protein 86A [Source:HGNC Symbol;Acc:26890]	mRNA	overlapping	0	1	2.88838	3.89569
KCNE1L	X	108866929	108868393	-	NaN	KCNE1L-001	ENST00000372101	KCNE1-like [Source:HGNC Symbol;Acc:6241]	mRNA	overlapping	0	1	0.708584	3.89569
RP13-941N14.1	12	122018697	122031409	+	NaN	AC084018.1-201	ENST00000394512	No description	mRNA	overlapping	0	1	1.66225	3.89569
TACR2	10	71163659	71176623	-	NaN	TACR2-002	ENST00000373307	tachykinin receptor 2 [Source:HGNC Symbol;Acc:11527]	mRNA	overlapping	0	1	1.52601	3.89569
SLC6A15	12	85253492	85307394	-	NaN	SLC6A15-004	ENST00000309283	solute carrier family 6 (neutral amino acid transporter), member 15 [Source:HGNC Symbol;Acc:13621]	mRNA	overlapping	0	1	3.55063	3.89445
ABCG1	21	43619799	43720714	+	NaN	TMPRSS3-009	ENST00000553129	transmembrane protease, serine 3 [Source:HGNC Symbol;Acc:11877]	mRNA	overlapping	0	1	2.58366	3.88183
ARC	8	143692410	143695833	-	NaN	ARC-001	ENST00000356613	activity-regulated cytoskeleton-associated protein [Source:HGNC Symbol;Acc:648]	mRNA	overlapping	0	1	0.334835	3.88091
RAB27B	18	52495708	52562747	+	NaN	RAB27B-001	ENST00000262094	RAB27B, member RAS oncogene family [Source:HGNC Symbol;Acc:9767]	mRNA	overlapping	0	1	2.36954	3.87912
ANGPTL2	9	129849611	129885162	-	NaN	RALGPS1-001	ENST00000259351	Ral GEF with PH domain and SH3 binding motif 1 [Source:HGNC Symbol;Acc:16851]	mRNA	overlapping	0	1	7.08591	3.87023
C1orf116	1	207191866	207206101	-	NaN	C1orf116-001	ENST00000359470	chromosome 1 open reading frame 116 [Source:HGNC Symbol;Acc:28667]	mRNA	overlapping	0	1	1	3.86227
CNGA3	2	98962618	99015064	+	NaN	AC092675.3-003	ENST00000454230	Uncharacterized protein [Source:UniProtKB/TrEMBL;Acc:B8ZZY5]	mRNA	overlapping	0	1	1.38453	3.86227
CTC-480C2.1	5	84959050	84960502	+	NaN	CTC-480C2.1-001	ENST00000507387	No description	mRNA	overlapping	0	1	1.76907	3.86227
KCNB2	8	73449626	73850584	+	NaN	KCNB2-001	ENST00000523207	potassium voltage-gated channel, Shab-related subfamily, member 2 [Source:HGNC Symbol;Acc:6232]	mRNA	overlapping	0	1	3.30721	3.86227
MYOC	1	171604557	171621857	-	NaN	MYOC-001	ENST00000037502	myocilin, trabecular meshwork inducible glucocorticoid response [Source:HGNC Symbol;Acc:7610]	mRNA	overlapping	0	1	10.0366	3.86227
NEFL	8	24808468	24814624	-	NaN	NEFL-001	ENST00000221169	neurofilament, light polypeptide [Source:HGNC Symbol;Acc:7739]	mRNA	overlapping	0	1	2.1536	3.86227
PCDHAC2	5	140345820	140391936	+	NaN	PCDHA1-002	ENST00000504120	protocadherin alpha 1 [Source:HGNC Symbol;Acc:8663]	mRNA	overlapping	0	1	3.88401	3.86227
PRB4	12	11460017	11463369	-	NaN	PRB4-201	ENST00000279575	proline-rich protein BstNI subfamily 4 [Source:HGNC Symbol;Acc:9340]	mRNA	overlapping	0	1	1	3.86227
RP11-168K11.3	9	116381508	116384914	+	NaN	RP11-168K11.3-014	ENST00000437712	No description	mRNA	overlapping	0	1	2.92267	3.86227
RP11-419C23.1	8	36924959	36926936	-	NaN	RP11-419C23.1-001	ENST00000523411	Uncharacterized protein [Source:UniProtKB/TrEMBL;Acc:E5RGW0]	mRNA	overlapping	0	1	1.5768	3.86227
SLC16A6	17	66263167	66287405	-	NaN	ARSG-202	ENST00000452479	arylsulfatase G [Source:HGNC Symbol;Acc:24102]	mRNA	overlapping	0	1	2.34587	3.86227
ZNF208	19	22148897	22193745	-	NaN	ZNF208-201	ENST00000397126	zinc finger protein 208 [Source:HGNC Symbol;Acc:12999]	mRNA	overlapping	0	1	2.1536	3.86227
ZNF488	10	48355024	48373866	+	NaN	ZNF488-003	ENST00000395702	zinc finger protein 488 [Source:HGNC Symbol;Acc:23535]	mRNA	overlapping	0	1	1.38453	3.86227
FAM155A	13	107822318	108519083	-	NaN	FAM155A-001	ENST00000375915	family with sequence similarity 155, member A [Source:HGNC Symbol;Acc:33877]	mRNA	overlapping	0	1	0.871435	3.83738
RAPGEF4	2	173600002	173917621	+	NaN	AC018712.3-003	ENST00000435328	No description	mRNA	overlapping	0	1	2.25518	3.83409
ZIC4	3	147103833	147124647	-	NaN	ZIC4-001	ENST00000383075	Zic family member 4 [Source:HGNC Symbol;Acc:20393]	mRNA	overlapping	0	1	2.52379	3.83092
SRGAP3	3	9022275	9404737	-	NaN	SRGAP3-001	ENST00000383836	SLIT-ROBO Rho GTPase activating protein 3 [Source:HGNC Symbol;Acc:19744]	mRNA	overlapping	0	1	3.91417	3.83002
CYFIP2	5	156693089	156822606	+	NaN	CTC-248O19.1-001	ENST00000517634	No description	mRNA	overlapping	0	1	1.69997	3.82537
KCNJ2	17	68164814	68176160	+	NaN	KCNJ2-202	ENST00000535240	potassium inwardly-rectifying channel, subfamily J, member 2 [Source:HGNC Symbol;Acc:6263]	mRNA	overlapping	0	1	2.30905	3.81989
GALNTL1	14	69725994	69821183	+	NaN	RP11-363J20.2-001	ENST00000556316	No description	mRNA	overlapping	0	1	7.8028	3.81807
PAMR1	11	35453370	35551848	-	NaN	PAMR1-002	ENST00000278360	peptidase domain containing associated with muscle regeneration 1 [Source:HGNC Symbol;Acc:24554]	mRNA	overlapping	0	1	3.02575	3.81532
TTC18	10	75013517	75119452	-	NaN	C10orf103-201	ENST00000440197	chromosome 10 open reading frame 103 [Source:HGNC Symbol;Acc:31432]	mRNA	overlapping	0	1	1.64826	3.80564
AC005281.2	7	12609751	12611017	-	NaN	AC005281.2-001	ENST00000433040	No description	mRNA	overlapping	0	1	0.654182	3.80185
GIMAP2	7	150382785	150390729	+	NaN	GIMAP2-002	ENST00000487388	GTPase, IMAP family member 2 [Source:HGNC Symbol;Acc:21789]	mRNA	overlapping	0	1	2.65858	3.80185
KIAA1211	4	57036361	57194791	+	NaN	KIAA1211-002	ENST00000264229	KIAA1211 [Source:HGNC Symbol;Acc:29219]	mRNA	overlapping	0	1	2.2366	3.80185
RP13-507I23.1	X	149106846	149392815	+	NaN	CXorf40B-001	ENST00000370406	chromosome X open reading frame 40B [Source:HGNC Symbol;Acc:17402]	mRNA	overlapping	0	1	4.13643	3.79738
RP11-34A14.3	10	100011780	100016332	+	NaN	LOXL4-001	ENST00000260702	lysyl oxidase-like 4 [Source:HGNC Symbol;Acc:17171]	mRNA	overlapping	0	1	1.90831	3.79161
RP5-972B16.2	X	37208583	38546928	+	NaN	PRRG1-006	ENST00000378628	proline rich Gla (G-carboxyglutamic acid) 1 [Source:HGNC Symbol;Acc:9469]	mRNA	overlapping	0	1	1.88862	3.78692
AL136218.1	13	50007495	50020554	-	NaN	CAB39L-201	ENST00000347776	calcium binding protein 39-like [Source:HGNC Symbol;Acc:20290]	mRNA	overlapping	0	1	3.35342	3.77958
RP11-373E16.4	3	170458140	170459154	-	NaN	CLDN11-002	ENST00000486975	claudin 11 [Source:HGNC Symbol;Acc:8514]	mRNA	overlapping	0	1	1.21302	3.77958
BAI2	1	32192718	32230494	-	NaN	BAI2-003	ENST00000465239	brain-specific angiogenesis inhibitor 2 [Source:HGNC Symbol;Acc:944]	mRNA	overlapping	0	1	2.63324	3.75838
LYNX1	8	143845752	143859640	-	NaN	RP11-706C16.7-001	ENST00000523657	No description	mRNA	overlapping	0	1	8.33879	3.75576
ALS2CL	3	46710487	46735194	-	NaN	ALS2CL-007	ENST00000486301	ALS2 C-terminal like [Source:HGNC Symbol;Acc:20605]	mRNA	overlapping	0	1	0.587172	3.75333
ABCA6	17	67074847	67138015	-	NaN	ABCA6-201	ENST00000284425	ATP-binding cassette, sub-family A (ABC1), member 6 [Source:HGNC Symbol;Acc:36]	mRNA	overlapping	0	1	39.1276	3.75082
AC009312.1	2	118515139	118561750	-	NaN	AC009312.1-001	ENST00000457110	No description	mRNA	overlapping	0	1	1.25353	3.75082
CACNB4	2	152689290	152955593	-	NaN	CACNB4-001	ENST00000539935	calcium channel, voltage-dependent, beta 4 subunit [Source:HGNC Symbol;Acc:1404]	mRNA	overlapping	0	1	2.47967	3.75082
MCOLN3	1	85483765	85514182	-	NaN	WDR63-004	ENST00000370596	WD repeat domain 63 [Source:HGNC Symbol;Acc:30711]	mRNA	overlapping	0	1	5.34066	3.75082
SHBG	17	7531287	7536701	+	NaN	SHBG-201	ENST00000340624	sex hormone-binding globulin [Source:HGNC Symbol;Acc:10839]	mRNA	overlapping	0	1	3.02462	3.75082
TEX9	15	56536207	56738195	+	NaN	TEX9-006	ENST00000560827	testis expressed 9 [Source:HGNC Symbol;Acc:29585]	mRNA	overlapping	0	1	1.79848	3.75082
OR1Q1	9	125376948	125378026	+	NaN	RP11-64P14.7-002	ENST00000431442	No description	mRNA	overlapping	0	1	1.13624	3.74256
GUCY1B3	4	156680144	156728743	+	NaN	GUCY1B3-001	ENST00000505154	guanylate cyclase 1, soluble, beta 3 [Source:HGNC Symbol;Acc:4687]	mRNA	overlapping	0	1	7.55996	3.73412
PCSK5	9	78505560	78977255	+	NaN	PCSK5-203	ENST00000545128	proprotein convertase subtilisin/kexin type 5 [Source:HGNC Symbol;Acc:8747]	mRNA	overlapping	0	1	4.77249	3.73167
RP11-54A4.2	1	150521040	150530949	-	NaN	RP11-54A4.2-001	ENST00000442435	No description	mRNA	overlapping	0	1	2.87161	3.72983
F11R	1	160965001	161008784	-	NaN	F11R-001	ENST00000368026	F11 receptor [Source:HGNC Symbol;Acc:14685]	mRNA	overlapping	0	1	0.82116	3.72406
MAPK8IP2	22	51039114	51049979	+	NaN	CHKB-010	ENST00000463053	choline kinase beta [Source:HGNC Symbol;Acc:1938]	mRNA	overlapping	0	1	1.91504	3.7188
AC010890.1	2	134022540	134042334	+	NaN	NCKAP5-001	ENST00000409261	NCK-associated protein 5 [Source:HGNC Symbol;Acc:29847]	mRNA	overlapping	0	1	0.988914	3.71225
AL359392.1	13	76445187	76457947	+	NaN	AL359392.1-201	ENST00000318245	Uncharacterized protein [Source:UniProtKB/TrEMBL;Acc:F2Z398]	mRNA	overlapping	0	1	0.82944	3.71225
SLC22A13	3	38307303	38319806	+	NaN	SLC22A13-001	ENST00000311856	solute carrier family 22 (organic anion transporter), member 13 [Source:HGNC Symbol;Acc:8494]	mRNA	overlapping	0	1	1.30786	3.71225
CHDH	3	53850387	53880417	-	NaN	CHDH-001	ENST00000315251	choline dehydrogenase [Source:HGNC Symbol;Acc:24288]	mRNA	overlapping	0	1	3.18061	3.70677
AC147651.3	7	560028	564869	+	NaN	AC147651.3-001	ENST00000452622	No description	mRNA	overlapping	0	1	4.23058	3.70171
CPN2	3	194060494	194072057	-	NaN	CPN2-001	ENST00000323830	carboxypeptidase N, polypeptide 2 [Source:HGNC Symbol;Acc:2313]	mRNA	overlapping	0	1	0.59613	3.70171
RP11-298P3.4	13	33006554	33054775	-	NaN	N4BP2L1-008	ENST00000461502	NEDD4 binding protein 2-like 1 [Source:HGNC Symbol;Acc:25037]	mRNA	overlapping	0	1	2.23913	3.69781
KNDC1	10	134973951	135039916	+	NaN	KNDC1-006	ENST00000304613	kinase non-catalytic C-lobe domain (KIND) containing 1 [Source:HGNC Symbol;Acc:29374]	mRNA	overlapping	0	1	1.01638	3.69711
SPIN3	X	57002815	57021988	-	NaN	SPIN3-001	ENST00000475785	spindlin family, member 3 [Source:HGNC Symbol;Acc:27272]	mRNA	overlapping	0	1	2.13958	3.68769
SFRP4	7	37945543	38065297	-	NaN	EPDR1-003	ENST00000476620	ependymin related protein 1 (zebrafish) [Source:HGNC Symbol;Acc:17572]	mRNA	overlapping	0	1	18.5809	3.67861
RP11-273B20.1	12	7281675	7283794	-	NaN	RP11-273B20.1-002	ENST00000544657	No description	mRNA	overlapping	0	1	2.93206	3.67851
RP11-488L18.8	1	247373993	247405125	-	NaN	RP11-488L18.8-001	ENST00000428687	No description	mRNA	overlapping	0	1	2.22632	3.6746
KLF4	9	110247133	110252763	-	NaN	KLF4-001	ENST00000497048	Kruppel-like factor 4 (gut) [Source:HGNC Symbol;Acc:6348]	mRNA	overlapping	0	1	6.13803	3.67069
SPRN	10	135234170	135382916	-	NaN	MTG1-001	ENST00000317502	Mitochondrial GTPase 1 [Source:UniProtKB/Swiss-Prot;Acc:Q9BT17]	mRNA	overlapping	0	1	0.97868	3.66045
RRAD	16	66955582	66959547	-	NaN	RRAD-201	ENST00000420652	Ras-related associated with diabetes [Source:HGNC Symbol;Acc:10446]	mRNA	overlapping	0	1	1.47726	3.66032
C10orf116	10	88727949	88730672	+	NaN	MMRN2-002	ENST00000474994	multimerin 2 [Source:HGNC Symbol;Acc:19888]	mRNA	overlapping	0	1	1.20611	3.65866
AC005534.9	7	156461646	156469257	-	NaN	RNF32-204	ENST00000432459	ring finger protein 32 [Source:HGNC Symbol;Acc:17118]	mRNA	overlapping	0	1	1	3.65782
AC009495.3	2	166689558	166695608	-	NaN	AC009495.4-001	ENST00000428888	No description	mRNA	overlapping	0	1	1.96134	3.65782
AC009892.10	19	55147173	55150343	-	NaN	LILRB1-202	ENST00000396321	leukocyte immunoglobulin-like receptor, subfamily B (with TM and ITIM domains), member 1 [Source:HGNC Symbol;Acc:6605]	mRNA	overlapping	0	1	1	3.65782
AC009961.3	2	160527219	160568941	-	NaN	AC009961.3-001	ENST00000453016	No description	mRNA	overlapping	0	1	1.19227	3.65782
ANKRD58	X	118892576	118894164	+	NaN	ANKRD58-001	ENST00000343905	ankyrin repeat domain 58 [Source:HGNC Symbol;Acc:32960]	mRNA	overlapping	0	1	1	3.65782
CGN	1	151482986	151511168	+	NaN	CGN-005	ENST00000505188	cingulin [Source:HGNC Symbol;Acc:17429]	mRNA	overlapping	0	1	1	3.65782
ENKUR	10	25270908	25305085	-	NaN	ENKUR-001	ENST00000496261	enkurin, TRPC channel interacting protein [Source:HGNC Symbol;Acc:28388]	mRNA	overlapping	0	1	1.38453	3.65782
RP11-15E18.1	17	58603654	58628159	+	NaN	RP11-15E18.1-002	ENST00000559739	No description	mRNA	overlapping	0	1	2.1536	3.65782
RP11-23D24.2	3	153102898	153697975	-	NaN	RP11-292E2.3-001	ENST00000492569	No description	mRNA	overlapping	0	1	1.38453	3.65782
RP11-267A15.1	5	173763298	173959460	+	NaN	RP11-267A15.1-003	ENST00000515513	No description	mRNA	overlapping	0	1	1	3.65782
RP11-404P21.1	14	96699768	96700438	-	NaN	BDKRB2-003	ENST00000542454	bradykinin receptor B2 [Source:HGNC Symbol;Acc:1030]	mRNA	overlapping	0	1	1.76907	3.65782
RP11-503N18.1	4	2420701	2430972	+	NaN	RP11-503N18.1-001	ENST00000382849	No description	mRNA	overlapping	0	1	1.38453	3.65782
RP3-389A20.4	X	17819784	17855852	-	NaN	RAI2-001	ENST00000331511	retinoic acid induced 2 [Source:HGNC Symbol;Acc:9835]	mRNA	overlapping	0	1	1.19227	3.65782
RP3-508I15.10	22	39062513	39064755	-	NaN	CBY1-004	ENST00000475924	chibby homolog 1 (Drosophila) [Source:HGNC Symbol;Acc:1307]	mRNA	overlapping	0	1	1.5768	3.65782
GREB1	2	11674242	11782914	+	NaN	GREB1-001	ENST00000381486	growth regulation by estrogen in breast cancer 1 [Source:HGNC Symbol;Acc:24885]	mRNA	overlapping	0	1	1.92649	3.65314
RP11-206L10.6	1	714162	740255	+	NaN	RP11-206L10.6-001	ENST00000457084	No description	mRNA	overlapping	0	1	1.45085	3.65314
ABCA9	17	66970629	67057136	-	NaN	ABCA9-001	ENST00000340001	ATP-binding cassette, sub-family A (ABC1), member 9 [Source:HGNC Symbol;Acc:39]	mRNA	overlapping	0	1	50.4678	3.64908
EME2	16	1823229	1826239	+	NaN	EME2-201	ENST00000307394	essential meiotic endonuclease 1 homolog 2 (S. pombe) [Source:HGNC Symbol;Acc:27289]	mRNA	overlapping	0	1	3.08318	3.63113
CBLN3	14	24895738	24900160	-	NaN	CBLN3-001	ENST00000267406	cerebellin 3 precursor [Source:HGNC Symbol;Acc:20146]	mRNA	overlapping	0	1	2.69247	3.62893
CEND1	11	787104	790123	-	NaN	CEND1-001	ENST00000330106	cell cycle exit and neuronal differentiation 1 [Source:HGNC Symbol;Acc:24153]	mRNA	overlapping	0	1	0.337801	3.6277
RIPK3	14	24805227	24809251	-	NaN	RP11-934B9.3-001	ENST00000555591	No description	mRNA	overlapping	0	1	2.40603	3.62752
RP1-65J11.1	1	31297075	31306693	+	NaN	RP1-65J11.1-002	ENST00000430320	No description	mRNA	overlapping	0	1	0.523441	3.62442
LRRC25	19	18501955	18508415	-	NaN	LRRC25-201	ENST00000339007	leucine rich repeat containing 25 [Source:HGNC Symbol;Acc:29806]	mRNA	overlapping	0	1	8.36135	3.61799
ZNF441	19	11877815	11894893	+	NaN	ZNF441-002	ENST00000462251	zinc finger protein 441 [Source:HGNC Symbol;Acc:20875]	mRNA	overlapping	0	1	3.72687	3.61177
AC159540.1	2	98081683	98091049	-	NaN	AC159540.1-001	ENST00000492960	No description	mRNA	overlapping	0	1	3.70363	3.60647
LILRB1	19	55085346	55148979	+	NaN	LILRA2-005	ENST00000495786	leukocyte immunoglobulin-like receptor, subfamily A (with TM domain), member 2 [Source:HGNC Symbol;Acc:6603]	mRNA	overlapping	0	1	0.708584	3.60595
NME9	3	137980279	138048728	-	NaN	ARMC8-001	ENST00000481646	armadillo repeat containing 8 [Source:HGNC Symbol;Acc:24999]	mRNA	overlapping	0	1	2.75215	3.60595
SEC14L5	16	5008318	5069156	+	NaN	SEC14L5-201	ENST00000251170	SEC14-like 5 (S. cerevisiae) [Source:HGNC Symbol;Acc:29032]	mRNA	overlapping	0	1	8.33788	3.60595
ADCY4	14	24787555	24804299	-	NaN	ADCY4-001	ENST00000310677	adenylate cyclase 4 [Source:HGNC Symbol;Acc:235]	mRNA	overlapping	0	1	1.56239	3.60191
FMOD	1	203309753	203320617	-	NaN	FMOD-002	ENST00000464898	fibromodulin [Source:HGNC Symbol;Acc:3774]	mRNA	overlapping	0	1	6.62516	3.58785
EDNRB	13	78469616	78493903	-	NaN	EDNRB-001	ENST00000377211	endothelin receptor type B [Source:HGNC Symbol;Acc:3180]	mRNA	overlapping	0	1	1.49737	3.57813
RTN4RL2	11	57228022	57245007	+	NaN	RTN4RL2-001	ENST00000335099	reticulon 4 receptor-like 2 [Source:HGNC Symbol;Acc:23053]	mRNA	overlapping	0	1	5.40922	3.57813
CTD-3184A7.4	20	62258580	62260177	+	NaN	CTD-3184A7.4-001	ENST00000449500	No description	mRNA	overlapping	0	1	1.93112	3.56834
C7orf10	7	40174575	40900362	+	NaN	C7orf10-201	ENST00000309930	chromosome 7 open reading frame 10 [Source:HGNC Symbol;Acc:16001]	mRNA	overlapping	0	1	2.36339	3.5596
ANGPTL4	19	8429011	8439257	+	NaN	ANGPTL4-201	ENST00000301455	angiopoietin-like 4 [Source:HGNC Symbol;Acc:16039]	mRNA	overlapping	0	1	0.275494	3.55161
MAN1C1	1	25943959	26112698	+	NaN	MAN1C1-001	ENST00000374332	mannosidase, alpha, class 1C, member 1 [Source:HGNC Symbol;Acc:19080]	mRNA	overlapping	0	1	6.79041	3.5459
HCN2	19	589893	617157	+	NaN	HCN2-201	ENST00000251287	hyperpolarization activated cyclic nucleotide-gated potassium channel 2 [Source:HGNC Symbol;Acc:4846]	mRNA	overlapping	0	1	1.2621	3.5435
AC091435.1	5	38819804	38821581	-	NaN	CTD-2127H9.1-001	ENST00000513480	No description	mRNA	overlapping	0	1	7.36788	3.54268
BPI	20	36888551	36965907	+	NaN	KIAA1755-001	ENST00000279024	KIAA1755 [Source:HGNC Symbol;Acc:29372]	mRNA	overlapping	0	1	9.49256	3.53116
AC008567.1	19	9649409	9650402	+	NaN	AC008567.1-201	ENST00000455223	No description	mRNA	overlapping	0	1	2.0454	3.52669
AC016722.1	2	47043807	47049796	+	NaN	AC016722.1-003	ENST00000479311	Uncharacterized protein [Source:UniProtKB/TrEMBL;Acc:B8ZZR3]	mRNA	overlapping	0	1	2.52105	3.52669
NPTXR	22	39214457	39239987	-	NaN	NPTXR-001	ENST00000333039	neuronal pentraxin receptor [Source:HGNC Symbol;Acc:7954]	mRNA	overlapping	0	1	1.16719	3.52049
DENND2A	7	140218220	140373793	-	NaN	DENND2A-001	ENST00000275884	DENN/MADD domain containing 2A [Source:HGNC Symbol;Acc:22212]	mRNA	overlapping	0	1	3.7625	3.50771
C1orf228	1	45140364	45191263	+	NaN	C1orf228-003	ENST00000424484	chromosome 1 open reading frame 228 [Source:HGNC Symbol;Acc:34345]	mRNA	overlapping	0	1	2.95896	3.50306
RP11-410L14.2	8	100008991	100025272	-	NaN	RP11-410L14.2-001	ENST00000521696	No description	mRNA	overlapping	0	1	1.00504	3.50046
GREB1L	18	18822203	19102791	+	NaN	GREB1L-203	ENST00000424526	growth regulation by estrogen in breast cancer-like [Source:HGNC Symbol;Acc:31042]	mRNA	overlapping	0	1	0.692861	3.49668
PPP1R3G	6	5085720	5087455	+	NaN	PPP1R3G-001	ENST00000405617	protein phosphatase 1, regulatory subunit 3G [Source:HGNC Symbol;Acc:14945]	mRNA	overlapping	0	1	2.08453	3.49527
C6orf154	6	43474707	43478424	-	NaN	C6orf154-002	ENST00000468319	chromosome 6 open reading frame 154 [Source:HGNC Symbol;Acc:21375]	mRNA	overlapping	0	1	2.2487	3.49408
APOE	19	45408956	45412650	+	NaN	APOE-001	ENST00000252486	apolipoprotein E [Source:HGNC Symbol;Acc:613]	mRNA	overlapping	0	1	28.3746	3.48722
RP11-203B9.4	6	56979709	57037194	-	NaN	ZNF451-009	ENST00000515290	zinc finger protein 451 [Source:HGNC Symbol;Acc:21091]	mRNA	overlapping	0	1	1.47726	3.4772
AP001468.1	21	47609638	47613673	-	NaN	LSS-004	ENST00000491729	lanosterol synthase (2,3-oxidosqualene-lanosterol cyclase) [Source:HGNC Symbol;Acc:6708]	mRNA	overlapping	0	1	5.37619	3.47571
COL9A2	1	40766159	40783488	-	NaN	COL9A2-001	ENST00000372748	collagen, type IX, alpha 2 [Source:HGNC Symbol;Acc:2218]	mRNA	overlapping	0	1	1.15003	3.47301
DMKN	19	35988122	36004560	-	NaN	DMKN-062	ENST00000472252	dermokine [Source:HGNC Symbol;Acc:25063]	mRNA	overlapping	0	1	11.2822	3.47086
RP11-363J20.2	14	69705883	69727284	-	NaN	EXD2-002	ENST00000409018	exonuclease 3'-5' domain containing 2 [Source:HGNC Symbol;Acc:20217]	mRNA	overlapping	0	1	4.08521	3.46983
HAPLN4	19	19366456	19373596	-	NaN	HAPLN4-201	ENST00000291481	hyaluronan and proteoglycan link protein 4 [Source:HGNC Symbol;Acc:31357]	mRNA	overlapping	0	1	1.60363	3.46531
PARD6A	16	67694851	67696680	+	NaN	PARD6A-201	ENST00000458121	par-6 partitioning defective 6 homolog alpha (C. elegans) [Source:HGNC Symbol;Acc:15943]	mRNA	overlapping	0	1	1.81462	3.46531
SLC25A30-AS1	13	45992297	45994506	+	NaN	SLC25A30-002	ENST00000519676	solute carrier family 25, member 30 [Source:HGNC Symbol;Acc:27371]	mRNA	overlapping	0	1	2.97506	3.46531
RBMXL3	X	114423963	114427431	+	NaN	LRCH2-001	ENST00000317135	leucine-rich repeats and calponin homology (CH) domain containing 2 [Source:HGNC Symbol;Acc:29292]	mRNA	overlapping	0	1	0.844821	3.46109
RUNDC3A	17	42385943	42396039	+	NaN	AC003102.3-001	ENST00000453562	No description	mRNA	overlapping	0	1	2.07096	3.46109
PYROXD2	10	100143322	100174941	-	NaN	PYROXD2-001	ENST00000370575	pyridine nucleotide-disulphide oxidoreductase domain 2 [Source:HGNC Symbol;Acc:23517]	mRNA	overlapping	0	1	2.50012	3.45851
C2	6	31865562	31913449	+	NaN	C2-017	ENST00000469372	complement component 2 [Source:HGNC Symbol;Acc:1248]	mRNA	overlapping	0	1	9.5811	3.45775
AC012531.17	12	54392806	54393794	-	NaN	HOXC5-003	ENST00000513209	homeobox C5 [Source:HGNC Symbol;Acc:5127]	mRNA	overlapping	0	1	4.07628	3.45338
AC022884.1	18	22208146	22242162	+	NaN	AC022884.1-201	ENST00000500155	No description	mRNA	overlapping	0	1	1	3.45338
AP000692.9	21	37732928	37734338	+	NaN	MORC3-001	ENST00000400485	MORC family CW-type zinc finger 3 [Source:HGNC Symbol;Acc:23572]	mRNA	overlapping	0	1	1.5768	3.45338
C1orf200	1	9712668	9714644	-	NaN	PIK3CD-202	ENST00000536656	phosphoinositide-3-kinase, catalytic, delta polypeptide [Source:HGNC Symbol;Acc:8977]	mRNA	overlapping	0	1	1	3.45338
C1orf61	1	156374044	156400493	-	NaN	C1orf61-003	ENST00000400991	chromosome 1 open reading frame 61 [Source:HGNC Symbol;Acc:30780]	mRNA	overlapping	0	1	1.5768	3.45338
CCDC144NL	17	20739760	20799453	-	NaN	CCDC144NL-002	ENST00000539484	coiled-coil domain containing 144 family, N-terminal like [Source:HGNC Symbol;Acc:33735]	mRNA	overlapping	0	1	1	3.45338
FAM155A-IT1	13	108440690	108487799	-	NaN	FAM155A-001	ENST00000375915	family with sequence similarity 155, member A [Source:HGNC Symbol;Acc:33877]	mRNA	overlapping	0	1	1.76907	3.45338
KRT36	17	39642388	39648798	-	NaN	KRT36-001	ENST00000393986	keratin 36 [Source:HGNC Symbol;Acc:6454]	mRNA	overlapping	0	1	1.76907	3.45338
MIR1302-11	1	29554	31109	+	NaN	MIR1302-11-001	ENST00000473358	microRNA 1302-11 [Source:HGNC Symbol;Acc:38246]	mRNA	overlapping	0	1	1	3.45338
MYADML2	17	79897521	79905109	-	NaN	MYADML2-001	ENST00000409745	myeloid-associated differentiation marker-like 2 [Source:HGNC Symbol;Acc:34548]	mRNA	overlapping	0	1	1.19227	3.45338
PCDHA6	5	140207563	140391929	+	NaN	PCDHA1-002	ENST00000504120	protocadherin alpha 1 [Source:HGNC Symbol;Acc:8663]	mRNA	overlapping	0	1	5.03762	3.45338
PGR	11	100900355	101001255	-	NaN	PGR-001	ENST00000325455	progesterone receptor [Source:HGNC Symbol;Acc:8910]	mRNA	overlapping	0	1	2.1536	3.45338
PRB2	12	11544476	11653975	-	NaN	PRB1-201	ENST00000546254	proline-rich protein BstNI subfamily 1 [Source:HGNC Symbol;Acc:9337]	mRNA	overlapping	0	1	2.1536	3.45338
RIMS4	20	43380449	43438979	-	NaN	RIMS4-002	ENST00000372851	regulating synaptic membrane exocytosis 4 [Source:HGNC Symbol;Acc:16183]	mRNA	overlapping	0	1	2.92267	3.45338
RNF224	9	140122018	140124090	+	NaN	BX255925.1-201	ENST00000501337	No description	mRNA	overlapping	0	1	4.07628	3.45338
RP11-397C12.1	1	66508183	66516401	-	NaN	PDE4B-001	ENST00000329654	phosphodiesterase 4B, cAMP-specific [Source:HGNC Symbol;Acc:8781]	mRNA	overlapping	0	1	1	3.45338
RP11-526K17.2	20	24472108	24482981	-	NaN	SYNDIG1-001	ENST00000376862	synapse differentiation inducing 1 [Source:HGNC Symbol;Acc:15885]	mRNA	overlapping	0	1	1	3.45338
RP11-710F7.3	4	106924474	106943635	-	NaN	NPNT-017	ENST00000505917	nephronectin [Source:HGNC Symbol;Acc:27405]	mRNA	overlapping	0	1	1.5768	3.45338
SLAIN1	13	78272023	78338377	+	NaN	SLAIN1-003	ENST00000422114	SLAIN motif family, member 1 [Source:HGNC Symbol;Acc:26387]	mRNA	overlapping	0	1	1	3.45338
TMEM26	10	63166401	63213208	-	NaN	TMEM26-004	ENST00000503886	transmembrane protein 26 [Source:HGNC Symbol;Acc:28550]	mRNA	overlapping	0	1	8.6907	3.45338
ZCCHC12	X	117957753	117960931	+	NaN	ZCCHC12-001	ENST00000310164	zinc finger, CCHC domain containing 12 [Source:HGNC Symbol;Acc:27273]	mRNA	overlapping	0	1	1	3.45338
GOLGA8A	15	34671265	34880704	-	NaN	GOLGA8A-001	ENST00000359187	golgin A8 family, member A [Source:HGNC Symbol;Acc:31972]	mRNA	overlapping	0	1	2.73552	3.45226
SLC7A14	3	170182353	170303863	-	NaN	CLDN11-002	ENST00000486975	claudin 11 [Source:HGNC Symbol;Acc:8514]	mRNA	overlapping	0	1	4.29329	3.44908
SERPINE2	2	224839829	224904036	-	NaN	SERPINE2-002	ENST00000409304	serpin peptidase inhibitor, clade E (nexin, plasminogen activator inhibitor type 1), member 2 [Source:HGNC Symbol;Acc:8951]	mRNA	overlapping	0	1	2.05713	3.44897
RP11-109P14.9	1	38265392	38266551	-	NaN	MANEAL-002	ENST00000373045	mannosidase, endo-alpha-like [Source:HGNC Symbol;Acc:26452]	mRNA	overlapping	0	1	1.37144	3.4448
HECW1	7	43152198	43602938	+	NaN	HECW1-001	ENST00000395891	HECT, C2 and WW domain containing E3 ubiquitin protein ligase 1 [Source:HGNC Symbol;Acc:22195]	mRNA	overlapping	0	1	1.33729	3.44014
AKR1C3	10	5077549	5149878	+	NaN	AKR1C3-002	ENST00000470862	aldo-keto reductase family 1, member C3 (3-alpha hydroxysteroid dehydrogenase, type II) [Source:HGNC Symbol;Acc:386]	mRNA	overlapping	0	1	5.87518	3.43635
RP4-788L13.1	1	99729509	99775146	+	NaN	RP4-788L13.1-001	ENST00000370185	Lipid phosphate phosphatase-related protein type 4 [Source:UniProtKB/Swiss-Prot;Acc:Q7Z2D5]	mRNA	overlapping	0	1	1.5081	3.42777
U73166.2	3	50297735	50300790	+	NaN	U73166.2-001	ENST00000439898	No description	mRNA	overlapping	0	1	2.22271	3.42708
NOVA1	14	26912299	27066960	-	NaN	NOVA1-004	ENST00000483536	neuro-oncological ventral antigen 1 [Source:HGNC Symbol;Acc:7886]	mRNA	overlapping	0	1	3.66179	3.42535
GPRC5C	17	72427052	72446719	+	NaN	GPRC5C-001	ENST00000392627	G protein-coupled receptor, family C, group 5, member C [Source:HGNC Symbol;Acc:13309]	mRNA	overlapping	0	1	1.32828	3.41747
RP11-535A19.1	11	75511922	75514460	-	NaN	DGAT2-001	ENST00000228027	diacylglycerol O-acyltransferase 2 [Source:HGNC Symbol;Acc:16940]	mRNA	overlapping	0	1	0.587855	3.41638
AC007563.5	2	217559187	217858722	+	NaN	IGFBP5-001	ENST00000233813	insulin-like growth factor binding protein 5 [Source:HGNC Symbol;Acc:5474]	mRNA	overlapping	0	1	1.69056	3.40509
C14orf176	14	21567096	21571883	+	NaN	ZNF219-002	ENST00000451119	zinc finger protein 219 [Source:HGNC Symbol;Acc:13011]	mRNA	overlapping	0	1	2.59187	3.40428
NTNG2	9	135037334	135119921	+	NaN	NTNG2-001	ENST00000393229	netrin G2 [Source:HGNC Symbol;Acc:14288]	mRNA	overlapping	0	1	3.17437	3.40102
MCCC1-AS1	3	182734043	182735420	+	NaN	MCCC1-001	ENST00000265594	methylcrotonoyl-CoA carboxylase 1 (alpha) [Source:HGNC Symbol;Acc:6936]	mRNA	overlapping	0	1	1.45085	3.40025
MPZL3	11	118097409	118123065	-	NaN	MPZL3-001	ENST00000278949	myelin protein zero-like 3 [Source:HGNC Symbol;Acc:27279]	mRNA	overlapping	0	1	1.21302	3.40025
PRSS27	16	2762419	2770216	-	NaN	PRSS27-001	ENST00000302641	protease, serine 27 [Source:HGNC Symbol;Acc:15475]	mRNA	overlapping	0	1	1.80758	3.40025
SNED1	2	241938255	242034983	+	NaN	SNED1-005	ENST00000401884	sushi, nidogen and EGF-like domains 1 [Source:HGNC Symbol;Acc:24696]	mRNA	overlapping	0	1	4.52351	3.39663
RP11-159F24.6	5	43511160	43521913	+	NaN	C5orf34-001	ENST00000306862	chromosome 5 open reading frame 34 [Source:HGNC Symbol;Acc:24738]	mRNA	overlapping	0	1	1.4684	3.39253
ANKRD2	10	99332198	99343641	+	NaN	ANKRD2-202	ENST00000307518	ankyrin repeat domain 2 (stretch responsive muscle) [Source:HGNC Symbol;Acc:495]	mRNA	overlapping	0	1	0.363145	3.39222
TMEM91	19	41856816	41889988	+	NaN	TGFB1-201	ENST00000221930	transforming growth factor, beta 1 [Source:HGNC Symbol;Acc:11766]	mRNA	overlapping	0	1	1.86244	3.38588
AC027601.1	17	79203141	79206006	+	NaN	C17orf56-201	ENST00000300714	chromosome 17 open reading frame 56 [Source:HGNC Symbol;Acc:26458]	mRNA	overlapping	0	1	1.38785	3.38453
AP006621.6	11	781645	782105	+	NaN	AP006621.5-001	ENST00000530083	Uncharacterized protein [Source:UniProtKB/TrEMBL;Acc:E9PR39]	mRNA	overlapping	0	1	1.46734	3.3731
C9orf47	9	91605778	91611055	+	NaN	C9orf47-001	ENST00000375851	chromosome 9 open reading frame 47 [Source:HGNC Symbol;Acc:23669]	mRNA	overlapping	0	1	1.82114	3.36732
LACC1	13	44453420	44468067	+	NaN	CCDC122-004	ENST00000444614	coiled-coil domain containing 122 [Source:HGNC Symbol;Acc:26478]	mRNA	overlapping	0	1	2.41265	3.36724
AC020928.2	19	37288420	37319003	+	NaN	AC020928.2-201	ENST00000500219	No description	mRNA	overlapping	0	1	1.56481	3.36297
MYRIP	3	39850405	40301812	+	NaN	MYRIP-002	ENST00000444716	myosin VIIA and Rab interacting protein [Source:HGNC Symbol;Acc:19156]	mRNA	overlapping	0	1	1.16014	3.36297
CT62	15	71402589	71407839	-	NaN	THSD4-002	ENST00000355327	thrombospondin, type I, domain containing 4 [Source:HGNC Symbol;Acc:25835]	mRNA	overlapping	0	1	2.02561	3.35314
CTD-2532K18.2	5	174247030	174253327	+	NaN	CTD-2532K18.1-001	ENST00000502684	No description	mRNA	overlapping	0	1	1.60363	3.35314
MST1	3	49721380	49726934	-	NaN	APEH-001	ENST00000296456	N-acylaminoacyl-peptide hydrolase [Source:HGNC Symbol;Acc:586]	mRNA	overlapping	0	1	2.93934	3.35021
C5orf4	5	154198051	154238812	-	NaN	C5orf4-001	ENST00000326080	chromosome 5 open reading frame 4 [Source:HGNC Symbol;Acc:1334]	mRNA	overlapping	0	1	5.58364	3.33878
PLXNB1	3	48445261	48471594	-	NaN	PLXNB1-001	ENST00000296440	plexin B1 [Source:HGNC Symbol;Acc:9103]	mRNA	overlapping	0	1	2.59392	3.33789
PPP4R4	14	94612465	94746072	+	NaN	PPP4R4-003	ENST00000556884	protein phosphatase 4, regulatory subunit 4 [Source:HGNC Symbol;Acc:23788]	mRNA	overlapping	0	1	3.14325	3.33355
CYP3A5	7	99245817	99277621	-	NaN	CYP3A5-001	ENST00000222982	cytochrome P450, family 3, subfamily A, polypeptide 5 [Source:HGNC Symbol;Acc:2638]	mRNA	overlapping	0	1	1.82068	3.32135
BTG2	1	203274619	203278730	+	NaN	BTG2-002	ENST00000475157	BTG family, member 2 [Source:HGNC Symbol;Acc:1131]	mRNA	overlapping	0	1	1.87169	3.32048
FBXO2	1	11708424	11715842	-	NaN	FBXO2-001	ENST00000354287	F-box protein 2 [Source:HGNC Symbol;Acc:13581]	mRNA	overlapping	0	1	1.17076	3.3202
PPARGC1A	4	23756664	23905712	-	NaN	RP11-380P13.1-001	ENST00000514290	No description	mRNA	overlapping	0	1	6.5668	3.31622
BFSP1	20	17474550	17549865	-	NaN	BFSP1-001	ENST00000377873	beaded filament structural protein 1, filensin [Source:HGNC Symbol;Acc:1040]	mRNA	overlapping	0	1	4.01252	3.31524
WDR78	1	67278568	67390570	-	NaN	WDR78-001	ENST00000371026	WD repeat domain 78 [Source:HGNC Symbol;Acc:26252]	mRNA	overlapping	0	1	2.57458	3.31478
MAN1A1	6	119498374	119670926	-	NaN	MAN1A1-001	ENST00000368468	mannosidase, alpha, class 1A, member 1 [Source:HGNC Symbol;Acc:6821]	mRNA	overlapping	0	1	6.42325	3.30908
PIDD	11	799180	809753	-	NaN	PIDD-003	ENST00000525028	p53-induced death domain protein [Source:HGNC Symbol;Acc:16491]	mRNA	overlapping	0	1	2.00856	3.30647
OSR2	8	99956631	99964332	+	NaN	OSR2-005	ENST00000520791	odd-skipped related 2 (Drosophila) [Source:HGNC Symbol;Acc:15830]	mRNA	overlapping	0	1	4.88247	3.29616
CARNS1	11	67182439	67193078	+	NaN	PPP1CA-201	ENST00000451458	protein phosphatase 1, catalytic subunit, alpha isozyme [Source:HGNC Symbol;Acc:9281]	mRNA	overlapping	0	1	1.45277	3.29532
EXOSC7	3	45016733	45077558	+	NaN	ZDHHC3-001	ENST00000296127	zinc finger, DHHC-type containing 3 [Source:HGNC Symbol;Acc:18470]	mRNA	overlapping	0	1	3.34208	3.29417
TRIM73	7	75024337	75040279	+	NaN	STAG3L1-202	ENST00000402225	stromal antigen 3-like 1 [Source:HGNC Symbol;Acc:33852]	mRNA	overlapping	0	1	3.32512	3.29241
ZNF804A	2	185463093	185804219	+	NaN	ZNF804A-001	ENST00000302277	zinc finger protein 804A [Source:HGNC Symbol;Acc:21711]	mRNA	overlapping	0	1	0.737931	3.28998
PSCA	8	143751726	143764142	+	NaN	JRK-001	ENST00000512113	jerky homolog (mouse) [Source:HGNC Symbol;Acc:6199]	mRNA	overlapping	0	1	0.792309	3.28587
AC114730.7	2	242694208	242695155	-	NaN	D2HGDH-001	ENST00000321264	D-2-hydroxyglutarate dehydrogenase [Source:HGNC Symbol;Acc:28358]	mRNA	overlapping	0	1	1.3191	3.27782
TNFRSF25	1	6521211	6526255	-	NaN	ESPN-007	ENST00000434576	espin [Source:HGNC Symbol;Acc:13281]	mRNA	overlapping	0	1	1.37323	3.26973
AC103810.1	17	62796901	62833243	-	NaN	AC103810.1-201	ENST00000440036	Uncharacterized proteincDNA FLJ60005, moderately similar to Homo sapiens pleckstrin homology domain containing, family M member 1, mRNA [Source:UniProtKB/TrEMBL;Acc:B4DVP9]	mRNA	overlapping	0	1	2.08958	3.25337
ANKRD20A4	9	69381812	69425560	+	NaN	ANKRD20A4-001	ENST00000357336	ankyrin repeat domain 20 family, member A4 [Source:HGNC Symbol;Acc:31982]	mRNA	overlapping	0	1	2.53814	3.24893
ANXA8L2	10	47746936	47763041	+	NaN	C10orf43-001	ENST00000445847	chromosome 10 open reading frame 43 [Source:HGNC Symbol;Acc:21291]	mRNA	overlapping	0	1	1.76907	3.24893
ASPRV1	2	70187226	70189397	-	NaN	ASPRV1-001	ENST00000320256	aspartic peptidase, retroviral-like 1 [Source:HGNC Symbol;Acc:26321]	mRNA	overlapping	0	1	2.1536	3.24893
CTD-2089N3.1	5	50261521	50262842	-	NaN	CTD-2089N3.1-001	ENST00000510349	No description	mRNA	overlapping	0	1	1.76907	3.24893
CYP3A7	7	99293368	99332819	-	NaN	CYP3A7-201	ENST00000292414	cytochrome P450, family 3, subfamily A, polypeptide 7 [Source:HGNC Symbol;Acc:2640]	mRNA	overlapping	0	1	1.38453	3.24893
ENPP7	17	77704882	77716020	+	NaN	ENPP7-201	ENST00000328313	ectonucleotide pyrophosphatase/phosphodiesterase 7 [Source:HGNC Symbol;Acc:23764]	mRNA	overlapping	0	1	1.19227	3.24893
EXOC3L2	19	45715879	45737469	-	NaN	EXOC3L2-001	ENST00000252482	exocyst complex component 3-like 2 [Source:HGNC Symbol;Acc:30162]	mRNA	overlapping	0	1	2.53814	3.24893
ITGAM	16	31271288	31344213	+	NaN	ITGAM-202	ENST00000544665	integrin, alpha M (complement component 3 receptor 3 subunit) [Source:HGNC Symbol;Acc:6149]	mRNA	overlapping	0	1	1.19227	3.24893
RP11-326C3.10	11	321991	322426	+	NaN	RP11-326C3.10-001	ENST00000534271	No description	mRNA	overlapping	0	1	2.1536	3.24893
RP4-535B20.1	1	65532310	65533420	-	NaN	RP4-535B20.1-001	ENST00000448344	No description	mRNA	overlapping	0	1	9.65203	3.24893
SLITRK6	13	86366925	86373623	-	NaN	SLITRK6-001	ENST00000400286	SLIT and NTRK-like family, member 6 [Source:HGNC Symbol;Acc:23503]	mRNA	overlapping	0	1	2.73041	3.24893
UGGT2-IT1	13	96567601	96568330	-	NaN	UGGT2-001	ENST00000376747	UDP-glucose glycoprotein glucosyltransferase 2 [Source:HGNC Symbol;Acc:15664]	mRNA	overlapping	0	1	1	3.24893
VENTX	10	135051175	135055433	+	NaN	VENTX-001	ENST00000325980	VENT homeobox [Source:HGNC Symbol;Acc:13639]	mRNA	overlapping	0	1	1.19227	3.24893
GAA	17	78075355	78093678	+	NaN	GAA-201	ENST00000302262	glucosidase, alpha; acid [Source:HGNC Symbol;Acc:4065]	mRNA	overlapping	0	1	5.52656	3.24731
ARHGEF7-AS2	13	111766621	111768922	-	NaN	ARHGEF7-AS2-001	ENST00000425094	ARHGEF7 antisense RNA 2 (non-protein coding) [Source:HGNC Symbol;Acc:40717]	mRNA	overlapping	0	1	4.66298	3.24096
HYAL1	3	50337320	50349812	-	NaN	HYAL1-001	ENST00000395144	hyaluronoglucosaminidase 1 [Source:HGNC Symbol;Acc:5320]	mRNA	overlapping	0	1	2.86957	3.24096
ZEB2-AS1	2	145275982	145278683	+	NaN	ZEB2-201	ENST00000392860	zinc finger E-box binding homeobox 2 [Source:HGNC Symbol;Acc:14881]	mRNA	overlapping	0	1	9.19925	3.24096
GM2A	5	150591711	150650001	+	NaN	CCDC69-002	ENST00000521308	coiled-coil domain containing 69 [Source:HGNC Symbol;Acc:24487]	mRNA	overlapping	0	1	1.10807	3.23951
PLXDC2	10	20105168	20569286	+	NaN	PLXDC2-001	ENST00000377252	plexin domain containing 2 [Source:HGNC Symbol;Acc:21013]	mRNA	overlapping	0	1	2.99487	3.23795
RP11-439A17.7	1	120835810	120838343	-	NaN	RP11-439A17.7-001	ENST00000412759	No description	mRNA	overlapping	0	1	2.63142	3.23795
IL17D	13	21276266	21297237	+	NaN	IL17D-003	ENST00000498088	interleukin 17D [Source:HGNC Symbol;Acc:5984]	mRNA	overlapping	0	1	4.4469	3.23636
PCDH9	13	66876967	67804468	-	NaN	PCDH9-202	ENST00000544246	protocadherin 9 [Source:HGNC Symbol;Acc:8661]	mRNA	overlapping	0	1	1.63462	3.22647
BEX1	X	102317579	102319168	-	NaN	BEX1-001	ENST00000372728	brain expressed, X-linked 1 [Source:HGNC Symbol;Acc:1036]	mRNA	overlapping	0	1	0.0250122	3.22488
RDH5	12	56114151	56118489	+	NaN	RP11-644F5.10-002	ENST00000551946	Uncharacterized protein [Source:UniProtKB/TrEMBL;Acc:F8VNQ1]	mRNA	overlapping	0	1	0.95255	3.22477
DNAH17	17	76419778	76573476	-	NaN	PGS1-201	ENST00000262764	phosphatidylglycerophosphate synthase 1 [Source:HGNC Symbol;Acc:30029]	mRNA	overlapping	0	1	2.14692	3.22383
LRP1B	2	140988992	142889270	-	NaN	LRP1B-001	ENST00000389484	low density lipoprotein receptor-related protein 1B [Source:HGNC Symbol;Acc:6693]	mRNA	overlapping	0	1	4.82607	3.22216
PODN	1	53527854	53551174	+	NaN	PODN-005	ENST00000371500	podocan [Source:HGNC Symbol;Acc:23174]	mRNA	overlapping	0	1	6.43001	3.22029
EEF1A2	20	62119366	62130505	-	NaN	EEF1A2-001	ENST00000298049	eukaryotic translation elongation factor 1 alpha 2 [Source:HGNC Symbol;Acc:3192]	mRNA	overlapping	0	1	0.316527	3.22023
NCKAP5	2	133429374	134326034	-	NaN	NCKAP5-001	ENST00000409261	NCK-associated protein 5 [Source:HGNC Symbol;Acc:29847]	mRNA	overlapping	0	1	3.26606	3.21945
CTSF	11	66330934	66336312	-	NaN	CTSF-001	ENST00000310325	cathepsin F [Source:HGNC Symbol;Acc:2531]	mRNA	overlapping	0	1	7.85285	3.20756
ZNF415	19	53611133	53636171	-	NaN	ZNF415-201	ENST00000243643	zinc finger protein 415 [Source:HGNC Symbol;Acc:20636]	mRNA	overlapping	0	1	3.49508	3.20362
AC003102.3	17	42384668	42392683	-	NaN	AC003102.3-001	ENST00000453562	No description	mRNA	overlapping	0	1	1.14839	3.20352
CTD-2269F5.1	5	83680245	83786583	+	NaN	EDIL3-001	ENST00000296591	EGF-like repeats and discoidin I-like domains 3 [Source:HGNC Symbol;Acc:3173]	mRNA	overlapping	0	1	0.82944	3.20352
B4GALT6	18	29202209	29264686	-	NaN	B4GALT6-001	ENST00000306851	UDP-Gal:betaGlcNAc beta 1,4- galactosyltransferase, polypeptide 6 [Source:HGNC Symbol;Acc:929]	mRNA	overlapping	0	1	1.13624	3.19341
ZNF843	16	31447124	31448170	-	NaN	ZNF843-201	ENST00000315678	zinc finger protein 843 [Source:HGNC Symbol;Acc:28710]	mRNA	overlapping	0	1	1.48053	3.19341
ZNF517	8	146024261	146036554	+	NaN	ZNF517-011	ENST00000533965	zinc finger protein 517 [Source:HGNC Symbol;Acc:27984]	mRNA	overlapping	0	1	3.00346	3.18515
PNPLA7	9	140354404	140444986	-	NaN	PNPLA7-001	ENST00000371457	patatin-like phospholipase domain containing 7 [Source:HGNC Symbol;Acc:24768]	mRNA	overlapping	0	1	5.92406	3.17895
RP11-471J12.1	4	174448421	174512475	+	NaN	HAND2-006	ENST00000503024	heart and neural crest derivatives expressed 2 [Source:HGNC Symbol;Acc:4808]	mRNA	overlapping	0	1	1.6777	3.17895
RNF157	17	74138534	74236390	-	NaN	AC018665.1-201	ENST00000499811	No description	mRNA	overlapping	0	1	1.54819	3.17835
KB-1592A4.15	22	21468896	21478740	-	NaN	KB-1592A4.15-001	ENST00000420508	No description	mRNA	overlapping	0	1	0.844821	3.17135
NCRNA00117	2	55509460	55511578	+	NaN	NCRNA00117-001	ENST00000295112	No description	mRNA	overlapping	0	1	1.93472	3.17135
PDK4	7	95212811	95225828	-	NaN	PDK4-001	ENST00000005178	pyruvate dehydrogenase kinase, isozyme 4 [Source:HGNC Symbol;Acc:8812]	mRNA	overlapping	0	1	4.11452	3.17135
PLN	6	118869461	118881893	+	NaN	C6orf204-001	ENST00000368491	chromosome 6 open reading frame 204 [Source:HGNC Symbol;Acc:21638]	mRNA	overlapping	0	1	0.844821	3.17135
RP11-544I20.2	14	64796149	64805317	-	NaN	ESR2-003	ENST00000554572	estrogen receptor 2 (ER beta) [Source:HGNC Symbol;Acc:3468]	mRNA	overlapping	0	1	1.25353	3.17135
CAMK2N2	3	183977001	183979251	-	NaN	EIF2B5-017	ENST00000444495	eukaryotic translation initiation factor 2B, subunit 5 epsilon, 82kDa [Source:HGNC Symbol;Acc:3261]	mRNA	overlapping	0	1	0.376926	3.1665
DNM3	1	171810621	172387606	+	NaN	DNM3-202	ENST00000359070	dynamin 3 [Source:HGNC Symbol;Acc:29125]	mRNA	overlapping	0	1	2.39798	3.16196
TAS1R3	1	1266694	1270686	+	NaN	TAS1R3-001	ENST00000339381	taste receptor, type 1, member 3 [Source:HGNC Symbol;Acc:15661]	mRNA	overlapping	0	1	1.96698	3.16196
HAPLN1	5	82933624	83017432	-	NaN	HAPLN1-001	ENST00000274341	hyaluronan and proteoglycan link protein 1 [Source:HGNC Symbol;Acc:2380]	mRNA	overlapping	0	1	0.378063	3.16065
NRG4	15	76233277	76352069	-	NaN	NRG4-002	ENST00000461391	neuregulin 4 [Source:HGNC Symbol;Acc:29862]	mRNA	overlapping	0	1	1.54109	3.16065
TTLL3	3	9849770	9896822	+	NaN	ARPC4-007	ENST00000418163	actin related protein 2/3 complex, subunit 4, 20kDa [Source:HGNC Symbol;Acc:707]	mRNA	overlapping	0	1	3.05327	3.15974
ADAM33	20	3648612	3662893	-	NaN	ADAM33-002	ENST00000466620	ADAM metallopeptidase domain 33 [Source:HGNC Symbol;Acc:15478]	mRNA	overlapping	0	1	4.3335	3.1493
AL356356.1	1	150521897	150524367	+	NaN	RP11-54A4.2-001	ENST00000442435	No description	mRNA	overlapping	0	1	2.30641	3.1483
AGAP1-IT1	2	236414395	236416210	+	NaN	AGAP1-003	ENST00000409457	ArfGAP with GTPase domain, ankyrin repeat and PH domain 1 [Source:HGNC Symbol;Acc:16922]	mRNA	overlapping	0	1	1.56976	3.14736
C11orf88	11	111385510	111407756	+	NaN	RP11-794P6.6-001	ENST00000530283	No description	mRNA	overlapping	0	1	1.09411	3.14736
C9orf169	9	140119087	140120763	+	NaN	BX255925.1-201	ENST00000501337	No description	mRNA	overlapping	0	1	2.16431	3.14736
EXOC3L1	16	67218282	67224107	-	NaN	EXOC3L1-001	ENST00000314586	exocyst complex component 3-like 1 [Source:HGNC Symbol;Acc:27540]	mRNA	overlapping	0	1	3.35342	3.14736
GOLGA6L10	15	82635130	82641706	-	NaN	GOLGA6L10-001	ENST00000439287	golgin A6 family-like 10 [Source:HGNC Symbol;Acc:37228]	mRNA	overlapping	0	1	3.71016	3.14736
TSPAN10	17	79609349	79615779	+	NaN	NPLOC4-202	ENST00000374747	nuclear protein localization 4 homolog (S. cerevisiae) [Source:HGNC Symbol;Acc:18261]	mRNA	overlapping	0	1	1.09415	3.13316
SNHG12	1	28905050	28909495	-	NaN	TRNAU1AP-001	ENST00000373830	tRNA selenocysteine 1 associated protein 1 [Source:HGNC Symbol;Acc:30813]	mRNA	overlapping	0	1	2.19269	3.12763
PPYR1	10	47083534	47088320	+	NaN	XXyac-YR14BB7.1-001	ENST00000503031	No description	mRNA	overlapping	0	1	0.642291	3.1213
RGL3	19	11495188	11530018	-	NaN	RGL3-201	ENST00000342684	ral guanine nucleotide dissociation stimulator-like 3 [Source:HGNC Symbol;Acc:30282]	mRNA	overlapping	0	1	0.975539	3.1213
ADAMTSL4	1	150521884	150533413	+	NaN	RP11-54A4.2-001	ENST00000442435	No description	mRNA	overlapping	0	1	2.45173	3.11987
TMEM107	17	8076555	8079717	-	NaN	TMEM107-004	ENST00000449985	transmembrane protein 107 [Source:HGNC Symbol;Acc:28128]	mRNA	overlapping	0	1	2.08272	3.11705
AC024580.1	19	56662314	56663250	-	NaN	ZNF444-201	ENST00000337080	zinc finger protein 444 [Source:HGNC Symbol;Acc:16052]	mRNA	overlapping	0	1	1.06185	3.11397
IGFBP2	2	217497551	217529159	+	NaN	IGFBP2-003	ENST00000434997	insulin-like growth factor binding protein 2, 36kDa [Source:HGNC Symbol;Acc:5471]	mRNA	overlapping	0	1	19.4932	3.10965
TP53INP1	8	95938200	95961639	-	NaN	C8orf38-008	ENST00000523378	chromosome 8 open reading frame 38 [Source:HGNC Symbol;Acc:28625]	mRNA	overlapping	0	1	5.1606	3.10263
DHRS2	14	24099324	24114848	+	NaN	DHRS2-004	ENST00000553896	dehydrogenase/reductase (SDR family) member 2 [Source:HGNC Symbol;Acc:18349]	mRNA	overlapping	0	1	2.08303	3.10189
FBXO41	2	73481810	73511559	-	NaN	FBXO41-201	ENST00000295133	F-box protein 41 [Source:HGNC Symbol;Acc:29409]	mRNA	overlapping	0	1	0.752982	3.09993
C10orf55	10	75669727	75682535	-	NaN	PLAU-004	ENST00000481390	plasminogen activator, urokinase [Source:HGNC Symbol;Acc:9052]	mRNA	overlapping	0	1	1.49368	3.09617
INSC	11	15133970	15268754	+	NaN	INSC-001	ENST00000379554	inscuteable homolog (Drosophila) [Source:HGNC Symbol;Acc:33116]	mRNA	overlapping	0	1	0.409931	3.09184
N4BP2L1	13	32974861	33007091	-	NaN	N4BP2L1-201	ENST00000380130	NEDD4 binding protein 2-like 1 [Source:HGNC Symbol;Acc:25037]	mRNA	overlapping	0	1	4.88396	3.0874
AC006449.1	17	36905613	36906969	+	NaN	AC006449.1-201	ENST00000539023	Uncharacterized proteincDNA FLJ52623 [Source:UniProtKB/TrEMBL;Acc:B7Z235]	mRNA	overlapping	0	1	5.4663	3.08336
RGPD8	2	113127669	113192065	-	NaN	RGPD8-006	ENST00000302558	RANBP2-like and GRIP domain containing 8 [Source:HGNC Symbol;Acc:9849]	mRNA	overlapping	0	1	1.10495	3.08336
CAPN3	15	42640301	42704515	+	NaN	GANC-001	ENST00000318010	glucosidase, alpha; neutral C [Source:HGNC Symbol;Acc:4139]	mRNA	overlapping	0	1	2.22099	3.07504
ADAM8	10	135075907	135090372	-	NaN	ADAM8-001	ENST00000445355	ADAM metallopeptidase domain 8 [Source:HGNC Symbol;Acc:215]	mRNA	overlapping	0	1	0.947715	3.07477
RP11-934B9.3	14	24801516	24806588	-	NaN	ADCY4-001	ENST00000310677	adenylate cyclase 4 [Source:HGNC Symbol;Acc:235]	mRNA	overlapping	0	1	1.81126	3.07176
ENPP4	6	46097701	46114435	+	NaN	ENPP4-201	ENST00000321037	ectonucleotide pyrophosphatase/phosphodiesterase 4 (putative) [Source:HGNC Symbol;Acc:3359]	mRNA	overlapping	0	1	1.41254	3.06942
CCR7	17	38710021	38721724	-	NaN	CCR7-001	ENST00000246657	chemokine (C-C motif) receptor 7 [Source:HGNC Symbol;Acc:1608]	mRNA	overlapping	0	1	1.48541	3.06432
LRRC66	4	52859868	52883786	-	NaN	LRRC66-001	ENST00000343457	leucine rich repeat containing 66 [Source:HGNC Symbol;Acc:34299]	mRNA	overlapping	0	1	1.26675	3.05519
TBX6	16	30097082	30103208	-	NaN	TBX6-001	ENST00000395224	T-box 6 [Source:HGNC Symbol;Acc:11605]	mRNA	overlapping	0	1	3.09875	3.05519
FBXL8	16	67193834	67199718	+	NaN	FBXL8-001	ENST00000258200	F-box and leucine-rich repeat protein 8 [Source:HGNC Symbol;Acc:17875]	mRNA	overlapping	0	1	1.5456	3.05167
PDZRN3	3	73431584	73674091	-	NaN	PDZRN3-001	ENST00000263666	PDZ domain containing ring finger 3 [Source:HGNC Symbol;Acc:17704]	mRNA	overlapping	0	1	3.14534	3.0476
AC011738.4	7	43548327	43562141	-	NaN	HECW1-001	ENST00000395891	HECT, C2 and WW domain containing E3 ubiquitin protein ligase 1 [Source:HGNC Symbol;Acc:22195]	mRNA	overlapping	0	1	1	3.04448
AC012087.2	3	24535578	24541502	+	NaN	THRB-201	ENST00000396671	thyroid hormone receptor, beta [Source:HGNC Symbol;Acc:11799]	mRNA	overlapping	0	1	3.11494	3.04448
AC020594.5	2	33780114	33788614	-	NaN	RASGRP3-001	ENST00000402538	RAS guanyl releasing protein 3 (calcium and DAG-regulated) [Source:HGNC Symbol;Acc:14545]	mRNA	overlapping	0	1	1.38453	3.04448
AC074212.3	19	46236509	46264988	+	NaN	AC074212.3-001	ENST00000457052	Uncharacterized protein [Source:UniProtKB/TrEMBL;Acc:C9JSJ3]	mRNA	overlapping	0	1	1	3.04448
ADAMTS19	5	128795958	129074376	+	NaN	RP11-346A9.1-001	ENST00000502827	No description	mRNA	overlapping	0	1	1.38453	3.04448
C16orf96	16	4606491	4650318	+	NaN	C16orf96-201	ENST00000444310	chromosome 16 open reading frame 96 [Source:HGNC Symbol;Acc:40031]	mRNA	overlapping	0	1	1.38453	3.04448
C1orf68	1	152691082	152692946	+	NaN	C1orf68-001	ENST00000362017	chromosome 1 open reading frame 68 [Source:HGNC Symbol;Acc:29468]	mRNA	overlapping	0	1	1	3.04448
CRYM	16	21269839	21314372	-	NaN	CRYM-203	ENST00000543948	crystallin, mu [Source:HGNC Symbol;Acc:2418]	mRNA	overlapping	0	1	3.30721	3.04448
CTD-2002H8.2	14	58731380	58736399	+	NaN	C14orf37-006	ENST00000554218	chromosome 14 open reading frame 37 [Source:HGNC Symbol;Acc:19846]	mRNA	overlapping	0	1	1.19227	3.04448
CTD-2201G3.1	5	112658725	112772871	+	NaN	MCC-003	ENST00000408903	mutated in colorectal cancers [Source:HGNC Symbol;Acc:6935]	mRNA	overlapping	0	1	1.38453	3.04448
CYTL1	4	5016313	5021199	-	NaN	CYTL1-001	ENST00000307746	cytokine-like 1 [Source:HGNC Symbol;Acc:24435]	mRNA	overlapping	0	1	1	3.04448
FAM180B	11	47608198	47610746	+	NaN	FAM180B-201	ENST00000356737	family with sequence similarity 180, member B [Source:HGNC Symbol;Acc:34451]	mRNA	overlapping	0	1	3.69174	3.04448
FOLR4	11	94038759	94040887	+	NaN	FOLR4-002	ENST00000440961	folate receptor 4 (delta) homolog (mouse) [Source:HGNC Symbol;Acc:32565]	mRNA	overlapping	0	1	1	3.04448
GCNT3	15	59887074	59932438	+	NaN	GCNT3-003	ENST00000558721	glucosaminyl (N-acetyl) transferase 3, mucin type [Source:HGNC Symbol;Acc:4205]	mRNA	overlapping	0	1	3.69174	3.04448
MERTK	2	112656056	112787138	+	NaN	MERTK-001	ENST00000295408	c-mer proto-oncogene tyrosine kinase [Source:HGNC Symbol;Acc:7027]	mRNA	overlapping	0	1	1.76907	3.04448
MORN5	9	124922190	124962367	+	NaN	MORN5-001	ENST00000373764	MORN repeat containing 5 [Source:HGNC Symbol;Acc:17841]	mRNA	overlapping	0	1	1	3.04448
PCDHA1	5	140165876	140391929	+	NaN	PCDHA1-002	ENST00000504120	protocadherin alpha 1 [Source:HGNC Symbol;Acc:8663]	mRNA	overlapping	0	1	4.07628	3.04448
PCDHA11	5	140248689	140391929	+	NaN	PCDHA1-002	ENST00000504120	protocadherin alpha 1 [Source:HGNC Symbol;Acc:8663]	mRNA	overlapping	0	1	3.88401	3.04448
PCDHA12	5	140255058	140391929	+	NaN	PCDHA1-002	ENST00000504120	protocadherin alpha 1 [Source:HGNC Symbol;Acc:8663]	mRNA	overlapping	0	1	3.88401	3.04448
PCDHA13	5	140261793	140391929	+	NaN	PCDHA1-002	ENST00000504120	protocadherin alpha 1 [Source:HGNC Symbol;Acc:8663]	mRNA	overlapping	0	1	3.88401	3.04448
PCDHA3	5	140180783	140391929	+	NaN	PCDHA1-002	ENST00000504120	protocadherin alpha 1 [Source:HGNC Symbol;Acc:8663]	mRNA	overlapping	0	1	5.03762	3.04448
PCDHA5	5	140201222	140391929	+	NaN	PCDHA1-002	ENST00000504120	protocadherin alpha 1 [Source:HGNC Symbol;Acc:8663]	mRNA	overlapping	0	1	3.88401	3.04448
PCDHA7	5	140213969	140391929	+	NaN	PCDHA1-002	ENST00000504120	protocadherin alpha 1 [Source:HGNC Symbol;Acc:8663]	mRNA	overlapping	0	1	4.46081	3.04448
PCDHA8	5	140220907	140391929	+	NaN	PCDHA1-002	ENST00000504120	protocadherin alpha 1 [Source:HGNC Symbol;Acc:8663]	mRNA	overlapping	0	1	4.26855	3.04448
PCDHAC1	5	140306302	140391929	+	NaN	PCDHA1-002	ENST00000504120	protocadherin alpha 1 [Source:HGNC Symbol;Acc:8663]	mRNA	overlapping	0	1	4.26855	3.04448
PIK3R6	17	8706041	8770994	-	NaN	PIK3R6-001	ENST00000452122	phosphoinositide-3-kinase, regulatory subunit 6 [Source:HGNC Symbol;Acc:27101]	mRNA	overlapping	0	1	4.26855	3.04448
PROK1	1	110993822	110999976	+	NaN	PROK1-001	ENST00000271331	prokineticin 1 [Source:HGNC Symbol;Acc:18454]	mRNA	overlapping	0	1	1	3.04448
RP11-106M7.1	10	116524547	116539662	+	NaN	RP11-106M7.1-001	ENST00000436932	No description	mRNA	overlapping	0	1	1.76907	3.04448
RP11-231D20.2	8	42091193	42128715	-	NaN	RP11-231D20.2-001	ENST00000523459	No description	mRNA	overlapping	0	1	1.38453	3.04448
RP11-255A11.21	9	33602499	33605291	+	NaN	RP11-255A11.21-002	ENST00000433357	No description	mRNA	overlapping	0	1	1.19227	3.04448
RP11-370I10.6	12	48744728	48836194	+	NaN	ZNF641-003	ENST00000448928	zinc finger protein 641 [Source:HGNC Symbol;Acc:31834]	mRNA	overlapping	0	1	1.76907	3.04448
RP11-373E16.3	3	170374351	170379912	+	NaN	CLDN11-002	ENST00000486975	claudin 11 [Source:HGNC Symbol;Acc:8514]	mRNA	overlapping	0	1	1	3.04448
RP11-433A10.1	3	72200408	72223483	+	NaN	RP11-398A8.3-007	ENST00000469218	No description	mRNA	overlapping	0	1	2.1536	3.04448
RP11-6F2.4	3	156799456	156840793	-	NaN	RP11-6F2.4-001	ENST00000471357	No description	mRNA	overlapping	0	1	1.76907	3.04448
RP11-794P6.2	11	111322064	111328876	+	NaN	POU2AF1-009	ENST00000525890	POU class 2 associating factor 1 [Source:HGNC Symbol;Acc:9211]	mRNA	overlapping	0	1	1	3.04448
RP1-302D9.4	22	33562373	33617737	-	NaN	RP1-302D9.3-001	ENST00000434741	No description	mRNA	overlapping	0	1	1.38453	3.04448
SLC8A2	19	47931279	47975307	-	NaN	SLC8A2-202	ENST00000391903	solute carrier family 8 (sodium/calcium exchanger), member 2 [Source:HGNC Symbol;Acc:11069]	mRNA	overlapping	0	1	2.1536	3.04448
SNTG1	8	50822349	51706678	+	NaN	SNTG1-002	ENST00000518864	syntrophin, gamma 1 [Source:HGNC Symbol;Acc:13740]	mRNA	overlapping	0	1	1	3.04448
ST8SIA1	12	22216707	22589975	-	NaN	CMAS-001	ENST00000229329	cytidine monophosphate N-acetylneuraminic acid synthetase [Source:HGNC Symbol;Acc:18290]	mRNA	overlapping	0	1	2.34587	3.04448
U52112.12	X	153146127	153154444	+	NaN	L1CAM-001	ENST00000370060	L1 cell adhesion molecule [Source:HGNC Symbol;Acc:6470]	mRNA	overlapping	0	1	1.19227	3.04448
TMEM86A	11	18714669	18726332	+	NaN	TMEM86A-002	ENST00000527002	transmembrane protein 86A [Source:HGNC Symbol;Acc:26890]	mRNA	overlapping	0	1	1.1656	3.04316
IFITM10	11	1753640	1771821	-	NaN	IFITM10-004	ENST00000382123	interferon induced transmembrane protein 10 [Source:HGNC Symbol;Acc:40022]	mRNA	overlapping	0	1	2.096	3.03966
AC015842.1	17	13679951	13695867	-	NaN	AC015842.1-001	ENST00000423323	No description	mRNA	overlapping	0	1	3.06208	3.03394
FAM194A	3	150377672	150421758	-	NaN	FAM194A-001	ENST00000295910	family with sequence similarity 194, member A [Source:HGNC Symbol;Acc:28602]	mRNA	overlapping	0	1	1.46734	3.03394
PCDHA9	5	140227048	140391929	+	NaN	PCDHA1-002	ENST00000504120	protocadherin alpha 1 [Source:HGNC Symbol;Acc:8663]	mRNA	overlapping	0	1	5.61367	3.03394
PSPN	19	6375159	6377338	-	NaN	ALKBH7-201	ENST00000245812	alkB, alkylation repair homolog 7 (E. coli) [Source:HGNC Symbol;Acc:21306]	mRNA	overlapping	0	1	7.52736	3.03394
RP11-264C15.2	9	119266562	119324572	+	NaN	ASTN2-201	ENST00000313400	astrotactin 2 [Source:HGNC Symbol;Acc:17021]	mRNA	overlapping	0	1	1.46734	3.03394
RP11-613D13.8	11	43965337	43968756	-	NaN	RP11-613D13.4-002	ENST00000526408	No description	mRNA	overlapping	0	1	1.30786	3.03394
RP11-752G15.3	15	83316521	83361572	+	NaN	CPEB1-206	ENST00000450751	cytoplasmic polyadenylation element binding protein 1 [Source:HGNC Symbol;Acc:21744]	mRNA	overlapping	0	1	1.62681	3.03394
KRT16	17	39766030	39769005	-	NaN	KRT16-001	ENST00000301653	keratin 16 [Source:HGNC Symbol;Acc:6423]	mRNA	overlapping	0	1	0.332638	3.03277
PRRT2	16	29823427	29827202	+	NaN	PRRT2-001	ENST00000358758	proline-rich transmembrane protein 2 [Source:HGNC Symbol;Acc:30500]	mRNA	overlapping	0	1	4.47534	3.0316
AC003088.1	7	110072296	110174811	-	NaN	AC003088.1-001	ENST00000435466	No description	mRNA	overlapping	0	1	3.70581	3.02648
C1QTNF4	11	47611216	47616211	-	NaN	C1QTNF4-001	ENST00000302514	C1q and tumor necrosis factor related protein 4 [Source:HGNC Symbol;Acc:14346]	mRNA	overlapping	0	1	0.981059	3.02648
C2CD4C	19	405443	409170	-	NaN	C2CD4C-201	ENST00000332235	C2 calcium-dependent domain containing 4C [Source:HGNC Symbol;Acc:29417]	mRNA	overlapping	0	1	1.79848	3.02648
C9orf139	9	139921916	139931234	+	NaN	ABCA2-002	ENST00000341511	ATP-binding cassette, sub-family A (ABC1), member 2 [Source:HGNC Symbol;Acc:32]	mRNA	overlapping	0	1	2.2072	3.02648
CAMK2A	5	149599054	149669854	-	NaN	SLC6A7-003	ENST00000524041	solute carrier family 6 (neurotransmitter transporter, L-proline), member 7 [Source:HGNC Symbol;Acc:11054]	mRNA	overlapping	0	1	0.844821	3.02648
CTB-104F4.2	7	91321323	91510004	-	NaN	CTB-104F4.2-001	ENST00000454222	No description	mRNA	overlapping	0	1	1.52601	3.02648
IRF4	6	391739	411447	+	NaN	IRF4-001	ENST00000380956	interferon regulatory factor 4 [Source:HGNC Symbol;Acc:6119]	mRNA	overlapping	0	1	4.25076	3.02648
NOXRED1	14	77860364	77889860	-	NaN	NOXRED1-001	ENST00000380835	NADP-dependent oxidoreductase domain containing 1 [Source:HGNC Symbol;Acc:20487]	mRNA	overlapping	0	1	1.79848	3.02648
RP11-1E6.1	4	43342892	43347617	+	NaN	RP11-1E6.1-001	ENST00000507388	No description	mRNA	overlapping	0	1	1.1173	3.02648
RP11-31E23.1	1	198776622	198906558	-	NaN	RP11-31E23.1-002	ENST00000412162	No description	mRNA	overlapping	0	1	1.66225	3.02648
SLC25A18	22	18043139	18073647	+	NaN	SLC25A18-001	ENST00000327451	solute carrier family 25 (mitochondrial carrier), member 18 [Source:HGNC Symbol;Acc:10988]	mRNA	overlapping	0	1	1.1173	3.02648
SLC30A3	2	27476552	27498685	-	NaN	SLC30A3-009	ENST00000497341	solute carrier family 30 (zinc transporter), member 3 [Source:HGNC Symbol;Acc:11014]	mRNA	overlapping	0	1	0.844821	3.02648
SULT1A1	16	28616903	28634907	-	NaN	SULT1A1-002	ENST00000314752	sulfotransferase family, cytosolic, 1A, phenol-preferring, member 1 [Source:HGNC Symbol;Acc:11453]	mRNA	overlapping	0	1	1.25353	3.02648
ZNF540	19	38085731	38105000	+	NaN	ZNF540-201	ENST00000316433	zinc finger protein 540 [Source:HGNC Symbol;Acc:25331]	mRNA	overlapping	0	1	3.56957	3.02648
CYGB	17	74523440	74533782	-	NaN	CYGB-201	ENST00000293230	cytoglobin [Source:HGNC Symbol;Acc:16505]	mRNA	overlapping	0	1	7.26235	3.02159
ADAMTS13	9	136279478	136324508	+	NaN	REXO4-002	ENST00000453165	REX4, RNA exonuclease 4 homolog (S. cerevisiae) [Source:HGNC Symbol;Acc:12820]	mRNA	overlapping	0	1	2.6605	3.01984
RP11-998D10.7	14	21558546	21560491	+	NaN	ZNF219-001	ENST00000360947	zinc finger protein 219 [Source:HGNC Symbol;Acc:13011]	mRNA	overlapping	0	1	4.29648	3.01984
AC138128.1	19	45976341	45978414	-	NaN	ERCC1-204	ENST00000423698	excision repair cross-complementing rodent repair deficiency, complementation group 1 (includes overlapping antisense sequence) [Source:HGNC Symbol;Acc:3433]	mRNA	overlapping	0	1	0.761315	3.01881
RPS10P7	1	201487831	201499602	+	NaN	RP11-134G8.7-001	ENST00000454651	No description	mRNA	overlapping	0	1	2.13111	3.0166
RP11-761E20.1	X	115032519	115085422	-	NaN	RP11-761E20.1-001	ENST00000430756	No description	mRNA	overlapping	0	1	0.872251	3.01317
AQP3	9	33441152	33447609	-	NaN	AQP3-001	ENST00000297991	aquaporin 3 (Gill blood group) [Source:HGNC Symbol;Acc:636]	mRNA	overlapping	0	1	1.55316	3.01291
PLEKHG5	1	6526152	6580121	-	NaN	TNFRSF25-020	ENST00000513135	tumor necrosis factor receptor superfamily, member 25 [Source:HGNC Symbol;Acc:11910]	mRNA	overlapping	0	1	0.957593	3.0113
LOC678655	12	6548167	6560733	-	NaN	LOC678655-001	ENST00000535639	No description	mRNA	overlapping	0	1	1.82143	3.01095
ACOT12	5	80625824	80689998	-	NaN	ACOT12-001	ENST00000307624	acyl-CoA thioesterase 12 [Source:HGNC Symbol;Acc:24436]	mRNA	overlapping	0	1	1.5666	3.01036
ART5	11	3659733	3663546	-	NaN	ART5-001	ENST00000397068	ADP-ribosyltransferase 5 [Source:HGNC Symbol;Acc:24049]	mRNA	overlapping	0	1	5.18162	3.01036
PAPLN	14	73704205	73741348	+	NaN	PAPLN-001	ENST00000340738	papilin, proteoglycan-like sulfated glycoprotein [Source:HGNC Symbol;Acc:19262]	mRNA	overlapping	0	1	1.85996	3.00921
RP11-950C14.7	14	75593856	75603633	+	NaN	NEK9-005	ENST00000553823	NIMA (never in mitosis gene a)- related kinase 9 [Source:HGNC Symbol;Acc:18591]	mRNA	overlapping	0	1	0.523441	3.00606
TRIM61	4	165875598	165898820	-	NaN	TRIM61-001	ENST00000329314	tripartite motif containing 61 [Source:HGNC Symbol;Acc:24339]	mRNA	overlapping	0	1	1.97722	3.00606
ZNF572	8	125985540	125991631	+	NaN	ZNF572-001	ENST00000319286	zinc finger protein 572 [Source:HGNC Symbol;Acc:26758]	mRNA	overlapping	0	1	1.83184	3.00606
AC011477.1	19	19867185	19887202	-	NaN	AC011477.1-201	ENST00000434276	No description	mRNA	overlapping	0	1	1.49737	3.00438
SAMD12	8	119201698	119634234	-	NaN	SAMD12-201	ENST00000409003	sterile alpha motif domain containing 12 [Source:HGNC Symbol;Acc:31750]	mRNA	overlapping	0	1	1.86565	3.00299
CATSPERG	19	38826415	38861589	+	NaN	CATSPERG-001	ENST00000410018	cation channel, sperm-associated, gamma [Source:HGNC Symbol;Acc:25243]	mRNA	overlapping	0	1	2.52897	3.00292
AC004603.4	19	43326015	43331030	+	NaN	AC004603.4-001	ENST00000425668	No description	mRNA	overlapping	0	1	1.83906	3.00165
SRCRB4D	7	76018651	76039012	-	NaN	SRCRB4D-003	ENST00000492979	scavenger receptor cysteine rich domain containing, group B (4 domains) [Source:HGNC Symbol;Acc:14461]	mRNA	overlapping	0	1	2.54637	3.00165
KIAA1324	1	109656301	109749401	+	NaN	C1orf194-005	ENST00000462402	chromosome 1 open reading frame 194 [Source:HGNC Symbol;Acc:32331]	mRNA	overlapping	0	1	0.618326	3.00124
FBLN2	3	13573824	13679922	+	NaN	FBLN2-201	ENST00000535798	fibulin 2 [Source:HGNC Symbol;Acc:3601]	mRNA	overlapping	0	1	4.70222	2.98924
LAT	16	28996147	29002104	+	NaN	LAT-002	ENST00000395461	linker for activation of T cells [Source:HGNC Symbol;Acc:18874]	mRNA	overlapping	0	1	2.59566	2.98862
SECTM1	17	80278900	80291921	-	NaN	SECTM1-201	ENST00000269389	secreted and transmembrane 1 [Source:HGNC Symbol;Acc:10707]	mRNA	overlapping	0	1	5.24909	2.98606
GPNMB	7	23275586	23314727	+	NaN	GPNMB-013	ENST00000465673	glycoprotein (transmembrane) nmb [Source:HGNC Symbol;Acc:4462]	mRNA	overlapping	0	1	13.6759	2.98482
ANO4	12	101111304	101522419	+	NaN	ANO4-003	ENST00000549155	anoctamin 4 [Source:HGNC Symbol;Acc:23837]	mRNA	overlapping	0	1	2.00716	2.97516
FLRT3	20	14303634	14318262	-	NaN	MACROD2-010	ENST00000217246	MACRO domain containing 2 [Source:HGNC Symbol;Acc:16126]	mRNA	overlapping	0	1	2.73156	2.97029
AC005363.7	16	2012974	2013107	-	NaN	RPS2-006	ENST00000526522	ribosomal protein S2 [Source:HGNC Symbol;Acc:10404]	mRNA	overlapping	0	1	2.90502	2.96393
MMP15	16	58059470	58080805	+	NaN	MMP15-001	ENST00000219271	matrix metallopeptidase 15 (membrane-inserted) [Source:HGNC Symbol;Acc:7161]	mRNA	overlapping	0	1	0.73362	2.95909
SLC1A7	1	53552855	53608289	-	NaN	SLC1A7-001	ENST00000371494	solute carrier family 1 (glutamate transporter), member 7 [Source:HGNC Symbol;Acc:10945]	mRNA	overlapping	0	1	4.02915	2.95628
ASMTL-AS1	X	1520662	1534319	+	NaN	ASMTL-AS1-003	ENST00000443929	ASMTL antisense RNA 1 (non-protein coding) [Source:HGNC Symbol;Acc:25811]	mRNA	overlapping	0	1	2.60732	2.95137
PPP1R39	5	145316142	145461354	+	NaN	PPP1R39-001	ENST00000359120	protein phosphatase 1, regulatory subunit 39 [Source:HGNC Symbol;Acc:26299]	mRNA	overlapping	0	1	0.47903	2.95097
AC087886.1	12	72647288	72668687	-	NaN	TRHDE-007	ENST00000548156	thyrotropin-releasing hormone degrading enzyme [Source:HGNC Symbol;Acc:30748]	mRNA	overlapping	0	1	1.1017	2.9497
FAM198B	4	159045626	159094470	-	NaN	FAM198B-001	ENST00000337222	family with sequence similarity 198, member B [Source:HGNC Symbol;Acc:25312]	mRNA	overlapping	0	1	3.77817	2.94955
PODXL2	3	127348024	127391652	+	NaN	PODXL2-001	ENST00000342480	podocalyxin-like 2 [Source:HGNC Symbol;Acc:17936]	mRNA	overlapping	0	1	2.42909	2.94945
RP11-110G21.1	8	52811885	52859733	+	NaN	RP11-110G21.1-003	ENST00000518942	No description	mRNA	overlapping	0	1	1.44313	2.94945
RP11-74N20.1	1	183430009	183441400	-	NaN	RP11-74N20.1-001	ENST00000421703	No description	mRNA	overlapping	0	1	0.898299	2.94156
AC090587.4	11	3875842	3876629	+	NaN	AC090587.5-001	ENST00000415809	No description	mRNA	overlapping	0	1	1.03226	2.92877
CALML6	1	1846266	1848735	+	NaN	CALML6-004	ENST00000307786	calmodulin-like 6 [Source:HGNC Symbol;Acc:24193]	mRNA	overlapping	0	1	1.97722	2.92877
CTA-373H7.7	22	27063656	27068617	-	NaN	MIAT-001	ENST00000423278	myocardial infarction associated transcript (non-protein coding) [Source:HGNC Symbol;Acc:33425]	mRNA	overlapping	0	1	5.24823	2.92877
FNDC4	2	27714750	27718112	-	NaN	FNDC4-001	ENST00000264703	fibronectin type III domain containing 4 [Source:HGNC Symbol;Acc:20239]	mRNA	overlapping	0	1	1.13068	2.92781
IP6K2	3	48725436	48777786	-	NaN	IP6K2-001	ENST00000328631	inositol hexakisphosphate kinase 2 [Source:HGNC Symbol;Acc:17313]	mRNA	overlapping	0	1	1.39166	2.92188
ACE	17	61554422	61599209	+	NaN	ACE-205	ENST00000538928	angiotensin I converting enzyme (peptidyl-dipeptidase A) 1 [Source:HGNC Symbol;Acc:2707]	mRNA	overlapping	0	1	2.20243	2.92082
CCDC40	17	78010435	78074412	+	NaN	CCDC40-203	ENST00000374877	coiled-coil domain containing 40 [Source:HGNC Symbol;Acc:26090]	mRNA	overlapping	0	1	3.31359	2.91987
FOXP3	X	49106897	49121288	-	NaN	CCDC22-001	ENST00000376227	coiled-coil domain containing 22 [Source:HGNC Symbol;Acc:28909]	mRNA	overlapping	0	1	0.447668	2.91884
RP5-1187M17.7	20	3087559	3131513	+	NaN	RP5-1187M17.7-001	ENST00000446537	No description	mRNA	overlapping	0	1	1.82482	2.91884
CPZ	4	8594387	8621488	+	NaN	GPR78-006	ENST00000514302	G protein-coupled receptor 78 [Source:HGNC Symbol;Acc:4528]	mRNA	overlapping	0	1	7.80083	2.91795
AC068580.6	11	1781578	1783716	+	NaN	CTSD-001	ENST00000236671	cathepsin D [Source:HGNC Symbol;Acc:2529]	mRNA	overlapping	0	1	3.32779	2.91733
ZMYND12	1	42896000	42921938	-	NaN	ZMYND12-001	ENST00000372565	zinc finger, MYND-type containing 12 [Source:HGNC Symbol;Acc:21192]	mRNA	overlapping	0	1	1.02293	2.91481
RP11-420A23.1	4	129213906	129440549	+	NaN	RP11-420A23.1-005	ENST00000505133	No description	mRNA	overlapping	0	1	2.19943	2.91236
FAM71E1	19	50970047	50980003	-	NaN	FAM71E1-202	ENST00000391816	family with sequence similarity 71, member E1 [Source:HGNC Symbol;Acc:25107]	mRNA	overlapping	0	1	1.9907	2.91221
KIFC2	8	145691426	145699585	+	NaN	KIFC2-001	ENST00000301332	kinesin family member C2 [Source:HGNC Symbol;Acc:29530]	mRNA	overlapping	0	1	1.57975	2.91213
SLC39A8	4	103172198	103352415	-	NaN	SLC39A8-003	ENST00000424970	solute carrier family 39 (zinc transporter), member 8 [Source:HGNC Symbol;Acc:20862]	mRNA	overlapping	0	1	5.62199	2.91178
DUSP4	8	29190581	29208185	-	NaN	DUSP4-001	ENST00000240100	dual specificity phosphatase 4 [Source:HGNC Symbol;Acc:3070]	mRNA	overlapping	0	1	0.969104	2.91012
HDAC10	22	50683612	50689834	-	NaN	HDAC10-002	ENST00000415993	histone deacetylase 10 [Source:HGNC Symbol;Acc:18128]	mRNA	overlapping	0	1	1.52199	2.90896
OLFML1	11	7506619	7532608	+	NaN	CTD-2516F10.2-003	ENST00000530201	No description	mRNA	overlapping	0	1	17.265	2.905
ANXA9	1	150954493	150968110	+	NaN	ANXA9-001	ENST00000368947	annexin A9 [Source:HGNC Symbol;Acc:547]	mRNA	overlapping	0	1	2.86957	2.90442
INPP5D	2	233924677	234116549	+	NaN	INPP5D-002	ENST00000422935	inositol polyphosphate-5-phosphatase, 145kDa [Source:HGNC Symbol;Acc:6079]	mRNA	overlapping	0	1	2.2366	2.90442
SYCE1L	16	77233349	77246976	+	NaN	MON1B-001	ENST00000248248	MON1 homolog B (yeast) [Source:HGNC Symbol;Acc:25020]	mRNA	overlapping	0	1	3.29155	2.90442
AC114947.1	5	43192173	43280952	+	NaN	AC114947.1-003	ENST00000509362	Serine/threonine-protein kinase NIM1 [Source:UniProtKB/Swiss-Prot;Acc:Q8IY84]	mRNA	overlapping	0	1	1.4852	2.90109
ZNF219	14	21558205	21572881	-	NaN	ARHGEF40-001	ENST00000298694	Rho guanine nucleotide exchange factor (GEF) 40 [Source:HGNC Symbol;Acc:25516]	mRNA	overlapping	0	1	3.4537	2.89998
ABLIM1	10	116190872	116444414	-	NaN	ABLIM1-001	ENST00000336585	actin binding LIM protein 1 [Source:HGNC Symbol;Acc:78]	mRNA	overlapping	0	1	1.30648	2.89562
AC104135.3	2	75145275	75165545	+	NaN	AC104135.3-003	ENST00000435984	No description	mRNA	overlapping	0	1	3.23451	2.89447
ART3	4	76932337	77033955	+	NaN	ART3-013	ENST00000513353	ADP-ribosyltransferase 3 [Source:HGNC Symbol;Acc:725]	mRNA	overlapping	0	1	0.85629	2.89447
CTD-2547L24.3	14	91709103	91717426	+	NaN	GPR68-001	ENST00000531499	G protein-coupled receptor 68 [Source:HGNC Symbol;Acc:4519]	mRNA	overlapping	0	1	1.33193	2.89447
RP11-542K23.9	9	125233637	125238096	+	NaN	RP11-542K23.9-001	ENST00000412262	No description	mRNA	overlapping	0	1	1.56976	2.89447
ANK2	4	113739265	114309884	+	NaN	ANK2-009	ENST00000503271	ankyrin 2, neuronal [Source:HGNC Symbol;Acc:493]	mRNA	overlapping	0	1	9.81856	2.88956
AC103810.2	17	62745781	62778117	-	NaN	AC103810.2-201	ENST00000400873	Importin subunit alpha-2-like protein [Source:UniProtKB/Swiss-Prot;Acc:A8MYJ9]	mRNA	overlapping	0	1	1.51546	2.88442
RGAG4	X	71346958	71351758	-	NaN	NHSL2-202	ENST00000540800	NHS-like 2 [Source:HGNC Symbol;Acc:33737]	mRNA	overlapping	0	1	2.7088	2.88371
RET	10	43572475	43625799	+	NaN	RET-001	ENST00000355710	ret proto-oncogene [Source:HGNC Symbol;Acc:9967]	mRNA	overlapping	0	1	1.17553	2.8826
ADCY2	5	7396321	7830194	+	NaN	ADCY2-001	ENST00000338316	adenylate cyclase 2 (brain) [Source:HGNC Symbol;Acc:233]	mRNA	overlapping	0	1	2.88838	2.88161
CFHR1	1	196788875	196801319	+	NaN	CFHR1-002	ENST00000367424	complement factor H-related 1 [Source:HGNC Symbol;Acc:4888]	mRNA	overlapping	0	1	4.93195	2.88161
CHRDL2	11	74407474	74442430	-	NaN	CHRDL2-010	ENST00000529912	chordin-like 2 [Source:HGNC Symbol;Acc:24168]	mRNA	overlapping	0	1	0.708584	2.88161
RAP1GAP	1	21922708	21995856	-	NaN	RAP1GAP-201	ENST00000290101	RAP1 GTPase activating protein [Source:HGNC Symbol;Acc:9858]	mRNA	overlapping	0	1	1.1173	2.88161
RP11-99J16__A.2	1	230846444	230931238	-	NaN	AGT-001	ENST00000366667	angiotensinogen (serpin peptidase inhibitor, clade A, member 8) [Source:HGNC Symbol;Acc:333]	mRNA	overlapping	0	1	3.02462	2.88161
RP11-977G19.14	12	56661577	56663888	-	NaN	COQ10A-001	ENST00000308197	coenzyme Q10 homolog A (S. cerevisiae) [Source:HGNC Symbol;Acc:26515]	mRNA	overlapping	0	1	0.542332	2.87629
C5orf56	5	131746328	131811736	+	NaN	C5orf56-002	ENST00000378953	chromosome 5 open reading frame 56 [Source:HGNC Symbol;Acc:33838]	mRNA	overlapping	0	1	4.94969	2.87622
COLQ	3	15491640	15563258	-	NaN	COLQ-203	ENST00000383787	collagen-like tail subunit (single strand of homotrimer) of asymmetric acetylcholinesterase [Source:HGNC Symbol;Acc:2226]	mRNA	overlapping	0	1	2.59187	2.86913
FSCN2	17	79495422	79504156	+	NaN	FSCN2-001	ENST00000417245	fascin homolog 2, actin-bundling protein, retinal (Strongylocentrotus purpuratus) [Source:HGNC Symbol;Acc:3960]	mRNA	overlapping	0	1	0.767545	2.86913
SYNGR1	22	39745930	39781593	+	NaN	SYNGR1-002	ENST00000318801	synaptogyrin 1 [Source:HGNC Symbol;Acc:11498]	mRNA	overlapping	0	1	2.79775	2.86742
RP11-505E24.2	15	101590937	101626271	-	NaN	LRRK1-003	ENST00000388948	leucine-rich repeat kinase 1 [Source:HGNC Symbol;Acc:18608]	mRNA	overlapping	0	1	3.1163	2.86539
AC013722.2	2	101768122	101771872	+	NaN	TBC1D8-004	ENST00000463469	TBC1 domain family, member 8 (with GRAM domain) [Source:HGNC Symbol;Acc:17791]	mRNA	overlapping	0	1	2.42418	2.86437
CALB1	8	91070836	91107703	-	NaN	CALB1-002	ENST00000469032	calbindin 1, 28kDa [Source:HGNC Symbol;Acc:1434]	mRNA	overlapping	0	1	2.42418	2.86437
LOC147976	19	38320191	38322797	+	NaN	AC016582.2-001	ENST00000433142	No description	mRNA	overlapping	0	1	1.14839	2.86437
RP11-382A18.1	8	128302062	128494384	-	NaN	RP11-382A18.1-003	ENST00000501396	No description	mRNA	overlapping	0	1	1.14839	2.86437
RP11-483H20.6	9	132475175	132480914	-	NaN	PRRX2-001	ENST00000372469	paired related homeobox 2 [Source:HGNC Symbol;Acc:21338]	mRNA	overlapping	0	1	1.30786	2.86437
ITGA7	12	56078352	56109827	-	NaN	METTL7B-001	ENST00000394252	methyltransferase like 7B [Source:HGNC Symbol;Acc:28276]	mRNA	overlapping	0	1	0.420372	2.86249
SPATA18	4	52917497	52963458	+	NaN	SPATA18-001	ENST00000295213	spermatogenesis associated 18 homolog (rat) [Source:HGNC Symbol;Acc:29579]	mRNA	overlapping	0	1	2.61206	2.86248
PCDHB2	5	140474227	140476962	+	NaN	PCDHB2-001	ENST00000194155	protocadherin beta 2 [Source:HGNC Symbol;Acc:8687]	mRNA	overlapping	0	1	1.28999	2.8596
HES6	2	239146908	239149303	-	NaN	AC096574.4-001	ENST00000456601	No description	mRNA	overlapping	0	1	3.14025	2.85147
PBX4	19	19672522	19729725	-	NaN	PBX4-006	ENST00000558276	pre-B-cell leukemia homeobox 4 [Source:HGNC Symbol;Acc:13403]	mRNA	overlapping	0	1	1.54109	2.85147
RIMS2	8	104512976	105268322	+	NaN	RP11-1C8.4-002	ENST00000523422	No description	mRNA	overlapping	0	1	1.54109	2.85147
GPR78	4	8560452	8621486	+	NaN	GPR78-010	ENST00000503981	G protein-coupled receptor 78 [Source:HGNC Symbol;Acc:4528]	mRNA	overlapping	0	1	7.7798	2.85063
RP11-66N24.3	14	24030306	24037282	+	NaN	AP1G2-002	ENST00000308724	adaptor-related protein complex 1, gamma 2 subunit [Source:HGNC Symbol;Acc:556]	mRNA	overlapping	0	1	1.34816	2.84885
TSPAN1	1	46640745	46651630	+	NaN	PIK3R3-204	ENST00000540385	phosphoinositide-3-kinase, regulatory subunit 3 (gamma) [Source:HGNC Symbol;Acc:8981]	mRNA	overlapping	0	1	1.27691	2.84041
ANKRD55	5	55395507	55529186	-	NaN	ANKRD55-001	ENST00000507283	ankyrin repeat domain 55 [Source:HGNC Symbol;Acc:25681]	mRNA	overlapping	0	1	1.38453	2.84003
C12orf56	12	64660763	64784471	-	NaN	C12orf56-007	ENST00000535515	chromosome 12 open reading frame 56 [Source:HGNC Symbol;Acc:26967]	mRNA	overlapping	0	1	1.38453	2.84003
C17orf69	17	43717670	43719667	+	NaN	CRHR1-201	ENST00000293493	corticotropin releasing hormone receptor 1 [Source:HGNC Symbol;Acc:2357]	mRNA	overlapping	0	1	4.65308	2.84003
CNGB1	16	57917847	58005020	-	NaN	CNGB1-001	ENST00000251102	cyclic nucleotide gated channel beta 1 [Source:HGNC Symbol;Acc:2151]	mRNA	overlapping	0	1	1.76907	2.84003
CTC-459M5.2	5	111527717	111545836	+	NaN	EPB41L4A-007	ENST00000507810	erythrocyte membrane protein band 4.1 like 4A [Source:HGNC Symbol;Acc:13278]	mRNA	overlapping	0	1	2.1536	2.84003
CX3CL1	16	57406375	57418960	+	NaN	CX3CL1-001	ENST00000006053	chemokine (C-X3-C motif) ligand 1 [Source:HGNC Symbol;Acc:10647]	mRNA	overlapping	0	1	2.1536	2.84003
CYP2A6	19	41349444	41356352	-	NaN	CYP2A6-201	ENST00000301141	cytochrome P450, family 2, subfamily A, polypeptide 6 [Source:HGNC Symbol;Acc:2610]	mRNA	overlapping	0	1	3.49948	2.84003
DSG2	18	29078027	29128813	+	NaN	DSG2-201	ENST00000261590	desmoglein 2 [Source:HGNC Symbol;Acc:3049]	mRNA	overlapping	0	1	1.5768	2.84003
DUSP26	8	33448856	33457624	-	NaN	DUSP26-001	ENST00000256261	dual specificity phosphatase 26 (putative) [Source:HGNC Symbol;Acc:28161]	mRNA	overlapping	0	1	1	2.84003
FAM184A	6	119280928	119470552	-	NaN	RP11-351A11.1-001	ENST00000518570	No description	mRNA	overlapping	0	1	1	2.84003
GPR26	10	125425871	125454123	+	NaN	GPR26-001	ENST00000284674	G protein-coupled receptor 26 [Source:HGNC Symbol;Acc:4481]	mRNA	overlapping	0	1	1.19227	2.84003
LCE1C	1	152777311	152779107	-	NaN	LCE1C-001	ENST00000368768	late cornified envelope 1C [Source:HGNC Symbol;Acc:29464]	mRNA	overlapping	0	1	1	2.84003
MEGF10	5	126626523	126801429	+	NaN	MEGF10-004	ENST00000503335	multiple EGF-like-domains 10 [Source:HGNC Symbol;Acc:29634]	mRNA	overlapping	0	1	1	2.84003
RP11-17G12.3	11	47292208	47293661	-	NaN	MADD-010	ENST00000453571	MAP-kinase activating death domain [Source:HGNC Symbol;Acc:6766]	mRNA	overlapping	0	1	1.38453	2.84003
RP11-254I22.1	5	95385819	95551223	+	NaN	CTD-2337A12.1-001	ENST00000502645	No description	mRNA	overlapping	0	1	1.19227	2.84003
RP1-234P15.4	6	75994730	76006283	+	NaN	RP1-234P15.4-001	ENST00000438676	No description	mRNA	overlapping	0	1	1.38453	2.84003
RP4-781B1.2	20	43380451	43383718	+	NaN	RIMS4-002	ENST00000372851	regulating synaptic membrane exocytosis 4 [Source:HGNC Symbol;Acc:16183]	mRNA	overlapping	0	1	1.5768	2.84003
RP5-1109J22.3	1	46921495	46948147	+	NaN	RP5-1109J22.3-001	ENST00000455247	No description	mRNA	overlapping	0	1	1.38453	2.84003
THSD7A	7	11410064	11871824	-	NaN	AC004538.3-003	ENST00000428967	No description	mRNA	overlapping	0	1	1.76907	2.84003
OBSCN	1	228395831	228566575	+	NaN	C1orf145-001	ENST00000295012	chromosome 1 open reading frame 145 [Source:HGNC Symbol;Acc:32047]	mRNA	overlapping	0	1	3.16361	2.83828
GOLGA8B	15	34817408	34875771	-	NaN	GOLGA8A-203	ENST00000543376	golgin A8 family, member A [Source:HGNC Symbol;Acc:31972]	mRNA	overlapping	0	1	2.0404	2.83666
PBXIP1	1	154916552	154928599	-	NaN	PBXIP1-003	ENST00000368465	pre-B-cell leukemia homeobox interacting protein 1 [Source:HGNC Symbol;Acc:21199]	mRNA	overlapping	0	1	3.67567	2.82695
AMY2B	1	104096437	104122156	+	NaN	RNPC3-003	ENST00000533099	RNA-binding region (RNP1, RRM) containing 3 [Source:HGNC Symbol;Acc:18666]	mRNA	overlapping	0	1	2.72805	2.82364
RP11-164J13.1	15	42640301	42704515	+	NaN	GANC-001	ENST00000318010	glucosidase, alpha; neutral C [Source:HGNC Symbol;Acc:4139]	mRNA	overlapping	0	1	2.17592	2.82057
LOXL4	10	100007447	100028007	-	NaN	LOXL4-001	ENST00000260702	lysyl oxidase-like 4 [Source:HGNC Symbol;Acc:17171]	mRNA	overlapping	0	1	1.56438	2.82003
SNHG3	1	28832492	28837404	+	NaN	RCC1-201	ENST00000398958	regulator of chromosome condensation 1 [Source:HGNC Symbol;Acc:1913]	mRNA	overlapping	0	1	1.93174	2.81874
CES3	16	66995140	67009051	+	NaN	CES3-001	ENST00000303334	carboxylesterase 3 [Source:HGNC Symbol;Acc:1865]	mRNA	overlapping	0	1	1.06185	2.81156
NOX5	15	69307034	69349501	+	NaN	RP11-809H16.2-003	ENST00000557966	NADPH oxidase 5 isoform 3 [Source:RefSeq peptide;Acc:NP_001171709]	mRNA	overlapping	0	1	2.10463	2.81156
RP11-656D10.3	1	40958829	40974333	-	NaN	ZNF642-001	ENST00000372706	zinc finger protein 642 [Source:HGNC Symbol;Acc:24708]	mRNA	overlapping	0	1	1.15665	2.81156
GALNT12	9	101569981	101612363	+	NaN	GALNT12-001	ENST00000375011escription=UDP-N-acetyl-alpha-D-galactosamine:polypeptideN-acetylgalactosaminyltransferase 12 (GalNAc-T12)[Source:HGNC Symbol;Acc:19877]	No description	mRNA	overlapping	0	1	4.3841	2.81133
RP1-122P22.2	20	19738352	19790319	+	NaN	RP1-122P22.2-001	ENST00000432334	No description	mRNA	overlapping	0	1	2.31029	2.81033
ABCA7	19	1040102	1065571	+	NaN	ABCA7-001	ENST00000263094	ATP-binding cassette, sub-family A (ABC1), member 7 [Source:HGNC Symbol;Acc:37]	mRNA	overlapping	0	1	1.81868	2.80958
CES4A	16	67022573	67043661	+	NaN	CES4A-001	ENST00000540947	carboxylesterase 4A [Source:HGNC Symbol;Acc:26741]	mRNA	overlapping	0	1	2.54919	2.80455
RP11-111M22.2	11	76092357	76125663	+	NaN	RP11-111M22.2-002	ENST00000531207	Uncharacterized protein [Source:UniProtKB/TrEMBL;Acc:E9PLG5]	mRNA	overlapping	0	1	3.03223	2.80224
SRPX	X	38008589	38080696	-	NaN	RP5-972B16.2-001	ENST00000465127	Uncharacterized proteincDNA FLJ59144, highly similar to Tetraspanin-7 [Source:UniProtKB/TrEMBL;Acc:B4E171]	mRNA	overlapping	0	1	4.66712	2.79534
PSD	10	104162376	104181296	-	NaN	PSD-004	ENST00000020673	pleckstrin and Sec7 domain containing [Source:HGNC Symbol;Acc:9507]	mRNA	overlapping	0	1	3.53318	2.79314
AP000346.2	22	23974071	23981128	-	NaN	C22orf43-001	ENST00000317749	chromosome 22 open reading frame 43 [Source:HGNC Symbol;Acc:28031]	mRNA	overlapping	0	1	3.60803	2.79225
CACNA1A	19	13317256	13617274	-	NaN	CACNA1A-203	ENST00000360228	calcium channel, voltage-dependent, P/Q type, alpha 1A subunit [Source:HGNC Symbol;Acc:1388]	mRNA	overlapping	0	1	0.758369	2.78629
MAPK11	22	50702142	50709196	-	NaN	MAPK11-001	ENST00000330651	mitogen-activated protein kinase 11 [Source:HGNC Symbol;Acc:6873]	mRNA	overlapping	0	1	0.786958	2.78281
HIST1H2AC	6	26124373	26139336	+	NaN	HIST1H2AC-001	ENST00000377791	histone cluster 1, H2ac [Source:HGNC Symbol;Acc:4733]	mRNA	overlapping	0	1	1.66719	2.78004
LXN	3	158363611	158390482	-	NaN	GFM1-001	ENST00000486715	G elongation factor, mitochondrial 1 [Source:HGNC Symbol;Acc:13780]	mRNA	overlapping	0	1	2.0395	2.77838
RP11-123M6.2	14	101300769	101327363	-	NaN	MEG3-001	ENST00000429159	maternally expressed 3 (non-protein coding) [Source:HGNC Symbol;Acc:14575]	mRNA	overlapping	0	1	2.93479	2.77812
KIAA0664L3	16	31711911	31718758	+	NaN	KIAA0664L3-001	ENST00000254109	KIAA0664-like 3 [Source:HGNC Symbol;Acc:28447]	mRNA	overlapping	0	1	2.18968	2.76907
FBXL13	7	102453308	102715286	-	NaN	FAM185A-201	ENST00000432852	family with sequence similarity 185, member A [Source:HGNC Symbol;Acc:22412]	mRNA	overlapping	0	1	3.1156	2.76802
AC090616.2	17	30468245	30470137	-	NaN	AC090616.2-001	ENST00000398832	Uncharacterized protein [Source:UniProtKB/TrEMBL;Acc:A8MZ04]	mRNA	overlapping	0	1	1.34187	2.76469
RP11-57C13.3	10	89369920	89419760	-	NaN	RP11-57C13.6-002	ENST00000438082	No description	mRNA	overlapping	0	1	0.965927	2.76
PPP1R28	7	1748724	1786719	+	NaN	PPP1R28-001	ENST00000424383	protein phosphatase 1, regulatory subunit 28 [Source:HGNC Symbol;Acc:33154]	mRNA	overlapping	0	1	3.13636	2.75978
PLEKHG1	6	150920999	151164799	+	NaN	PLEKHG1-201	ENST00000367328	pleckstrin homology domain containing, family G (with RhoGef domain) member 1 [Source:HGNC Symbol;Acc:20884]	mRNA	overlapping	0	1	7.23883	2.75972
FLG	1	152274651	152297679	-	NaN	RP1-14N1.2-003	ENST00000420707	No description	mRNA	overlapping	0	1	0.770888	2.75883
SATB1	3	18386864	18487080	-	NaN	TBC1D5-003	ENST00000414318	TBC1 domain family, member 5 [Source:HGNC Symbol;Acc:19166]	mRNA	overlapping	0	1	1.89464	2.75879
DTX4	11	58938903	58976060	+	NaN	DTX4-002	ENST00000532982	deltex homolog 4 (Drosophila) [Source:HGNC Symbol;Acc:29151]	mRNA	overlapping	0	1	1.60297	2.75742
AC159540.2	2	98086678	98100408	+	NaN	AC159540.1-001	ENST00000492960	No description	mRNA	overlapping	0	1	2.45916	2.7566
MIR3187	19	812518	821967	-	NaN	MIR3187-001	ENST00000520876	microRNA 3187 [Source:HGNC Symbol;Acc:38319]	mRNA	overlapping	0	1	1.90744	2.7566
MYLK-AS2	3	123408491	123411254	+	NaN	MYLK-001	ENST00000360772	myosin light chain kinase [Source:HGNC Symbol;Acc:7590]	mRNA	overlapping	0	1	0.725197	2.7566
MAPK8IP3	16	1756194	1820318	+	NaN	MAPK8IP3-001	ENST00000250894	mitogen-activated protein kinase 8 interacting protein 3 [Source:HGNC Symbol;Acc:6884]	mRNA	overlapping	0	1	1.99263	2.75563
NTNG1	1	107682629	108026080	+	NaN	NTNG1-003	ENST00000370076	netrin G1 [Source:HGNC Symbol;Acc:23319]	mRNA	overlapping	0	1	1.95335	2.75383
KIAA1217	10	23983675	24836772	+	NaN	KIAA1217-002	ENST00000376462	KIAA1217 [Source:HGNC Symbol;Acc:25428]	mRNA	overlapping	0	1	1.19518	2.74925
AC007246.3	2	39663778	39892483	+	NaN	MAP4K3-001	ENST00000263881	mitogen-activated protein kinase kinase kinase kinase 3 [Source:HGNC Symbol;Acc:6865]	mRNA	overlapping	0	1	1.78073	2.74735
AKAP3	12	4724677	4758213	-	NaN	NDUFA9-010	ENST00000536588	NADH dehydrogenase (ubiquinone) 1 alpha subcomplex, 9, 39kDa [Source:HGNC Symbol;Acc:7693]	mRNA	overlapping	0	1	2.75215	2.73674
C15orf48	15	45722727	45740959	+	NaN	C15orf48-002	ENST00000396650	chromosome 15 open reading frame 48 [Source:HGNC Symbol;Acc:29898]	mRNA	overlapping	0	1	0.981059	2.73674
DFNB59	2	179316163	179326117	+	NaN	PRKRA-005	ENST00000470200	protein kinase, interferon-inducible double stranded RNA dependent activator [Source:HGNC Symbol;Acc:9438]	mRNA	overlapping	0	1	3.16086	2.73674
FOXD4	9	116237	118417	-	NaN	FOXD4-001	ENST00000382500	forkhead box D4 [Source:HGNC Symbol;Acc:3805]	mRNA	overlapping	0	1	1.66225	2.73674
FYB	5	39105338	39274630	-	NaN	FYB-001	ENST00000351578	FYN binding protein [Source:HGNC Symbol;Acc:4036]	mRNA	overlapping	0	1	5.34066	2.73674
NPNT	4	106815932	106925184	+	NaN	INTS12-011	ENST00000510876	integrator complex subunit 12 [Source:HGNC Symbol;Acc:25067]	mRNA	overlapping	0	1	1.66225	2.73674
PRR15L	17	46029336	46035110	-	NaN	PRR15L-201	ENST00000300557	proline rich 15-like [Source:HGNC Symbol;Acc:28149]	mRNA	overlapping	0	1	0.708584	2.73674
PTPN22	1	114356433	114414381	-	NaN	RP5-1073O3.2-001	ENST00000429398	No description	mRNA	overlapping	0	1	0.708584	2.73674
TACR1	2	75276231	75426826	-	NaN	TACR1-001	ENST00000305249	tachykinin receptor 1 [Source:HGNC Symbol;Acc:11526]	mRNA	overlapping	0	1	1.25353	2.73674
TMEM176A	7	150497491	150502208	+	NaN	TMEM176B-001	ENST00000447204	transmembrane protein 176B [Source:HGNC Symbol;Acc:29596]	mRNA	overlapping	0	1	4.52323	2.73674
C8orf46	8	67372238	67430759	+	NaN	ADHFE1-001	ENST00000396623	alcohol dehydrogenase, iron containing, 1 [Source:HGNC Symbol;Acc:16354]	mRNA	overlapping	0	1	3.46019	2.73579
PDE6G	17	79617489	79623607	-	NaN	PDE6G-201	ENST00000331056	phosphodiesterase 6G, cGMP-specific, rod, gamma [Source:HGNC Symbol;Acc:8789]	mRNA	overlapping	0	1	0.447668	2.73579
FDXR	17	72858620	72869156	-	NaN	FDXR-203	ENST00000420580	ferredoxin reductase [Source:HGNC Symbol;Acc:3642]	mRNA	overlapping	0	1	1.43084	2.73546
CRMP1	4	5749811	5894785	-	NaN	EVC-001	ENST00000264956	Ellis van Creveld syndrome [Source:HGNC Symbol;Acc:3497]	mRNA	overlapping	0	1	2.42376	2.73541
TACSTD2	1	59041099	59043166	-	NaN	TACSTD2-001	ENST00000371225	tumor-associated calcium signal transducer 2 [Source:HGNC Symbol;Acc:11530]	mRNA	overlapping	0	1	1.71251	2.73481
XXbac-BPG181M17.5	6	32905141	32920899	-	NaN	HLA-DMB-007	ENST00000438510	major histocompatibility complex, class II, DM beta [Source:HGNC Symbol;Acc:4935]	mRNA	overlapping	0	1	0.861502	2.72734
AC142528.1	2	3523046	3526968	+	NaN	ADI1-001	ENST00000327435	acireductone dioxygenase 1 [Source:HGNC Symbol;Acc:30576]	mRNA	overlapping	0	1	1.23299	2.72707
HIP1R	12	123319000	123347507	+	NaN	HIP1R-004	ENST00000535831	huntingtin interacting protein 1 related [Source:HGNC Symbol;Acc:18415]	mRNA	overlapping	0	1	1.90715	2.72217
TRPC3	4	122800182	122872909	-	NaN	TRPC3-001	ENST00000264811	transient receptor potential cation channel, subfamily C, member 3 [Source:HGNC Symbol;Acc:12335]	mRNA	overlapping	0	1	0.848011	2.72123
NLRP1	17	5402748	5487832	-	NaN	NLRP1-206	ENST00000544378	NLR family, pyrin domain containing 1 [Source:HGNC Symbol;Acc:14374]	mRNA	overlapping	0	1	1.08866	2.72016
SLC6A6	3	14444076	14530857	+	NaN	SLC6A6-008	ENST00000490683	solute carrier family 6 (neurotransmitter transporter, taurine), member 6 [Source:HGNC Symbol;Acc:11052]	mRNA	overlapping	0	1	1.09107	2.71988
NIPAL1	4	47916159	48042188	+	NaN	NFXL1-001	ENST00000381538	nuclear transcription factor, X-box binding-like 1 [Source:HGNC Symbol;Acc:18726]	mRNA	overlapping	0	1	1.8346	2.7175
PCBP3	21	47063608	47362368	+	NaN	PCBP3-006	ENST00000465077	poly(rC) binding protein 3 [Source:HGNC Symbol;Acc:8651]	mRNA	overlapping	0	1	1.62122	2.71555
NLRP10	11	7980971	7986973	-	NaN	NLRP10-001	ENST00000328600	NLR family, pyrin domain containing 10 [Source:HGNC Symbol;Acc:21464]	mRNA	overlapping	0	1	0.4265	2.71495
ZNF185	X	152082986	152142025	+	NaN	ZNF185-207	ENST00000535861	zinc finger protein 185 (LIM domain) [Source:HGNC Symbol;Acc:12976]	mRNA	overlapping	0	1	0.488373	2.71365
LRP4	11	46878419	46940193	-	NaN	RP11-411D10.1-002	ENST00000531719	No description	mRNA	overlapping	0	1	2.17218	2.71229
AC026150.6	15	30857143	30917976	-	NaN	AC026150.6-201	ENST00000501830	No description	mRNA	overlapping	0	1	1.06185	2.71075
SYTL2	11	85405267	85522184	-	NaN	SYTL2-202	ENST00000389960	synaptotagmin-like 2 [Source:HGNC Symbol;Acc:15585]	mRNA	overlapping	0	1	1.18375	2.70906
RP11-82L18.2	9	91703519	91724849	-	NaN	SHC3-001	ENST00000375835	SHC (Src homology 2 domain containing) transforming protein 3 [Source:HGNC Symbol;Acc:18181]	mRNA	overlapping	0	1	2.06268	2.70573
ZNF708	19	21473963	21512212	-	NaN	ZNF708-201	ENST00000356929	zinc finger protein 708 [Source:HGNC Symbol;Acc:12945]	mRNA	overlapping	0	1	2.5617	2.70573
L3MBTL1	20	42136320	42179590	+	NaN	L3MBTL1-014	ENST00000434666	l(3)mbt-like 1 (Drosophila) [Source:HGNC Symbol;Acc:15905]	mRNA	overlapping	0	1	1.80366	2.70565
WLS	1	68564142	68698803	-	NaN	RP11-518D3.1-002	ENST00000420587	No description	mRNA	overlapping	0	1	2.63688	2.70322
MAST4	5	65892176	66465423	+	NaN	MAST4-202	ENST00000404260	microtubule associated serine/threonine kinase family member 4 [Source:HGNC Symbol;Acc:19037]	mRNA	overlapping	0	1	2.4063	2.69778
KATNAL2	18	44526787	44628613	+	NaN	KATNAL2-202	ENST00000356157	katanin p60 subunit A-like 2 [Source:HGNC Symbol;Acc:25387]	mRNA	overlapping	0	1	2.73967	2.69751
EFR3B	2	25264999	25378243	+	NaN	EFR3B-002	ENST00000401432	EFR3 homolog B (S. cerevisiae) [Source:HGNC Symbol;Acc:29155]	mRNA	overlapping	0	1	0.886886	2.69689
LMO7-AS1	13	76203370	76206271	-	NaN	LMO7-001	ENST00000341547	LIM domain 7 [Source:HGNC Symbol;Acc:6646]	mRNA	overlapping	0	1	1.97722	2.69689
PLEKHB1	11	73357223	73373864	+	NaN	PLEKHB1-001	ENST00000354190	pleckstrin homology domain containing, family B (evectins) member 1 [Source:HGNC Symbol;Acc:19079]	mRNA	overlapping	0	1	1.25033	2.69689
RP11-122K13.12	10	135108691	135109481	-	NaN	TUBGCP2-001	ENST00000252936	tubulin, gamma complex associated protein 2 [Source:HGNC Symbol;Acc:18599]	mRNA	overlapping	0	1	0.814197	2.69689
SYN3	22	32908539	33454358	-	NaN	SYN3-001	ENST00000358763	synapsin III [Source:HGNC Symbol;Acc:11496]	mRNA	overlapping	0	1	1.10495	2.69689
AC005154.9	7	30586782	30590397	-	NaN	AC005154.6-002	ENST00000434399	No description	mRNA	overlapping	0	1	2.10523	2.69479
AC008105.1	17	43289616	43299132	-	NaN	AC008105.1-201	ENST00000498986	No description	mRNA	overlapping	0	1	2.10523	2.69479
MYO5C	15	52484519	52587995	-	NaN	RP11-430B1.2-002	ENST00000559779	No description	mRNA	overlapping	0	1	1.46734	2.69479
RP11-264F23.3	12	4357931	4385350	-	NaN	RP11-264F23.3-001	ENST00000539135	No description	mRNA	overlapping	0	1	2.26471	2.69479
RP11-331F9.3	9	35642511	35643514	+	NaN	CD72-008	ENST00000465754	CD72 molecule [Source:HGNC Symbol;Acc:1696]	mRNA	overlapping	0	1	0.988914	2.69479
RP11-340B18.1	4	166605791	166683930	+	NaN	RP11-340B18.1-001	ENST00000507838	No description	mRNA	overlapping	0	1	1.14839	2.69479
RP5-1029K10.2	17	47583019	47651426	-	NaN	NGFR-001	ENST00000172229	nerve growth factor receptor [Source:HGNC Symbol;Acc:7809]	mRNA	overlapping	0	1	0.82944	2.69479
SLC6A4	17	28521337	28562954	-	NaN	SLC6A4-001	ENST00000394821	solute carrier family 6 (neurotransmitter transporter, serotonin), member 4 [Source:HGNC Symbol;Acc:11050]	mRNA	overlapping	0	1	3.06208	2.69479
EDIL3	5	83236373	83680611	-	NaN	EDIL3-001	ENST00000296591	EGF-like repeats and discoidin I-like domains 3 [Source:HGNC Symbol;Acc:3173]	mRNA	overlapping	0	1	0.479323	2.6936
MEG3	14	101245747	101327368	+	NaN	MEG3-029	ENST00000556407	maternally expressed 3 (non-protein coding) [Source:HGNC Symbol;Acc:14575]	mRNA	overlapping	0	1	2.45355	2.69117
CERS1	19	18979361	19007488	-	NaN	CERS1-201	ENST00000427170	ceramide synthase 1 [Source:HGNC Symbol;Acc:14253]	mRNA	overlapping	0	1	5.70437	2.69095
USP51	X	55511049	55515635	-	NaN	USP51-001	ENST00000500968	ubiquitin specific peptidase 51 [Source:HGNC Symbol;Acc:23086]	mRNA	overlapping	0	1	5.19877	2.68826
AC053545.3	4	123540138	123610311	+	NaN	IL21-001	ENST00000264497	interleukin 21 [Source:HGNC Symbol;Acc:6005]	mRNA	overlapping	0	1	0.548687	2.68007
RHPN1	8	144451057	144466390	+	NaN	RHPN1-001	ENST00000289013	rhophilin, Rho GTPase binding protein 1 [Source:HGNC Symbol;Acc:19973]	mRNA	overlapping	0	1	1.92012	2.68007
LPHN2	1	81771845	82458107	+	NaN	LPHN2-013	ENST00000473719	latrophilin 2 [Source:HGNC Symbol;Acc:18582]	mRNA	overlapping	0	1	2.08193	2.677
NEB	2	152341850	152591001	-	NaN	RIF1-008	ENST00000454583	RAP1 interacting factor homolog (yeast) [Source:HGNC Symbol;Acc:23207]	mRNA	overlapping	0	1	1.27691	2.67279
RP11-216L13.8	9	139698379	139703300	-	NaN	KIAA1984-201	ENST00000423962	KIAA1984 [Source:HGNC Symbol;Acc:28236]	mRNA	overlapping	0	1	2.64178	2.6703
C12orf68	12	48577366	48579709	+	NaN	C12orf68-001	ENST00000316554	chromosome 12 open reading frame 68 [Source:HGNC Symbol;Acc:33749]	mRNA	overlapping	0	1	1.45953	2.66845
RP11-496I9.1	11	557595	560107	+	NaN	C11orf35-001	ENST00000329451	chromosome 11 open reading frame 35 [Source:HGNC Symbol;Acc:28561]	mRNA	overlapping	0	1	1.52244	2.66845
MTMR11	1	149900543	149908791	-	NaN	MTMR11-003	ENST00000466496	myotubularin related protein 11 [Source:HGNC Symbol;Acc:24307]	mRNA	overlapping	0	1	1.81296	2.66815
MDGA1	6	37598455	37667082	-	NaN	MDGA1-001	ENST00000434837	MAM domain containing glycosylphosphatidylinositol anchor 1 [Source:HGNC Symbol;Acc:19267]	mRNA	overlapping	0	1	2.36156	2.66649
MATN1	1	31184124	31196434	-	NaN	MATN1-001	ENST00000373765	matrilin 1, cartilage matrix protein [Source:HGNC Symbol;Acc:6907]	mRNA	overlapping	0	1	1.89129	2.66352
RAB40B	17	80614944	80656598	-	NaN	RAB40B-201	ENST00000269347	RAB40B, member RAS oncogene family [Source:HGNC Symbol;Acc:18284]	mRNA	overlapping	0	1	0.983951	2.66237
THRB	3	24158651	24536773	-	NaN	THRB-201	ENST00000396671	thyroid hormone receptor, beta [Source:HGNC Symbol;Acc:11799]	mRNA	overlapping	0	1	6.63295	2.66199
CMYA5	5	78985700	79096063	+	NaN	CMYA5-001	ENST00000446378	cardiomyopathy associated 5 [Source:HGNC Symbol;Acc:14305]	mRNA	overlapping	0	1	2.26136	2.66093
CR786580.1	9	68408723	68414761	+	NaN	CR786580.1-201	ENST00000366322	No description	mRNA	overlapping	0	1	1.00457	2.65698
RP11-230C9.2	6	157099086	157099659	+	NaN	ARID1B-009	ENST00000350026	AT rich interactive domain 1B (SWI1-like) [Source:HGNC Symbol;Acc:18040]	mRNA	overlapping	0	1	2.54176	2.655
KLHL24	3	183353356	183398733	+	NaN	KLHL24-001	ENST00000242810	kelch-like 24 (Drosophila) [Source:HGNC Symbol;Acc:25947]	mRNA	overlapping	0	1	3.36725	2.65022
ACAP1	17	7239848	7254797	+	NaN	ACAP1-001	ENST00000158762	ArfGAP with coiled-coil, ankyrin repeat and PH domains 1 [Source:HGNC Symbol;Acc:16467]	mRNA	overlapping	0	1	3.68112	2.64745
FAM186B	12	49976668	49999422	-	NaN	PRPF40B-005	ENST00000552301	PRP40 pre-mRNA processing factor 40 homolog B (S. cerevisiae) [Source:HGNC Symbol;Acc:25031]	mRNA	overlapping	0	1	1.99696	2.64426
RP11-1008C21.2	15	38361682	38365160	-	NaN	RP11-1008C21.2-004	ENST00000559232	No description	mRNA	overlapping	0	1	0.619812	2.64426
RP11-82I10.1	15	98285448	98421612	-	NaN	RP11-82I10.1-002	ENST00000503768	No description	mRNA	overlapping	0	1	1.22232	2.64426
AC006547.14	22	20135970	20138399	-	NaN	AC006547.14-002	ENST00000439765	No description	mRNA	overlapping	0	1	1.33193	2.64158
AC016697.3	2	209119971	209120905	+	NaN	IDH1-008	ENST00000417583	isocitrate dehydrogenase 1 (NADP+), soluble [Source:HGNC Symbol;Acc:5382]	mRNA	overlapping	0	1	0.618468	2.64158
GPR20	8	142366600	142377367	-	NaN	GPR20-001	ENST00000377741	G protein-coupled receptor 20 [Source:HGNC Symbol;Acc:4475]	mRNA	overlapping	0	1	0.975201	2.64158
NPIPL2	16	74411156	74425978	+	NaN	NPIPL2-002	ENST00000504746	nuclear pore complex interacting protein-like 2 [Source:HGNC Symbol;Acc:34409]	mRNA	overlapping	0	1	1.56976	2.64158
TSPAN12	7	120427376	120498456	-	NaN	TSPAN12-001	ENST00000222747	tetraspanin 12 [Source:HGNC Symbol;Acc:21641]	mRNA	overlapping	0	1	1.09411	2.64158
TSSK3	1	32827798	32829913	+	NaN	RP4-811H24.6-001	ENST00000432622	No description	mRNA	overlapping	0	1	5.85056	2.64158
RP1-283E3.3	1	1656054	1663343	+	NaN	RP1-283E3.3-001	ENST00000417099	No description	mRNA	overlapping	0	1	2.08729	2.63666
AC012462.2	2	216318430	216328594	+	NaN	AC012462.2-001	ENST00000447835	No description	mRNA	overlapping	0	1	1	2.63558
AC023632.1	8	95558771	95560630	+	NaN	KIAA1429-001	ENST00000297591	KIAA1429 [Source:HGNC Symbol;Acc:24500]	mRNA	overlapping	0	1	1.76907	2.63558
AC069213.1	3	195351223	195356372	+	NaN	MUC20-202	ENST00000381954	mucin 20, cell surface associated [Source:HGNC Symbol;Acc:23282]	mRNA	overlapping	0	1	1.76907	2.63558
AC091062.2	17	48944040	48987098	+	NaN	TOB1-002	ENST00000268957	transducer of ERBB2, 1 [Source:HGNC Symbol;Acc:11979]	mRNA	overlapping	0	1	3.30721	2.63558
AF131215.3	8	10980891	10983574	-	NaN	XKR6-002	ENST00000416569	XK, Kell blood group complex subunit-related family, member 6 [Source:HGNC Symbol;Acc:27806]	mRNA	overlapping	0	1	1.38453	2.63558
AL592494.5	1	121138614	121204983	+	NaN	AL358175.1-002	ENST00000437515	No description	mRNA	overlapping	0	1	1	2.63558
BMP3	4	81952119	81978685	+	NaN	BMP3-001	ENST00000282701	bone morphogenetic protein 3 [Source:HGNC Symbol;Acc:1070]	mRNA	overlapping	0	1	1.5768	2.63558
C21orf90	21	45937099	45945835	+	NaN	TSPEAR-001	ENST00000323084	thrombospondin-type laminin G domain and EAR repeats [Source:HGNC Symbol;Acc:1268]	mRNA	overlapping	0	1	1.38453	2.63558
C4orf6	4	5526296	5529528	+	NaN	C4orf6-002	ENST00000515342	chromosome 4 open reading frame 6 [Source:HGNC Symbol;Acc:13716]	mRNA	overlapping	0	1	2.1536	2.63558
CLDN19	1	43198764	43205925	-	NaN	CLDN19-001	ENST00000296387	claudin 19 [Source:HGNC Symbol;Acc:2040]	mRNA	overlapping	0	1	1.38453	2.63558
CRYBA1	17	27573877	27581512	+	NaN	CRYBA1-001	ENST00000225387	crystallin, beta A1 [Source:HGNC Symbol;Acc:2394]	mRNA	overlapping	0	1	2.53814	2.63558
CTA-941F9.9	22	46000312	46001501	-	NaN	CTA-941F9.9-001	ENST00000422971	No description	mRNA	overlapping	0	1	5.22988	2.63558
CTB-43E15.3	5	173134617	173173214	-	NaN	CTB-43E15.3-002	ENST00000517733	No description	mRNA	overlapping	0	1	1	2.63558
CTD-2012M11.2	5	3609099	3612053	+	NaN	CTD-2012M11.2-001	ENST00000559599	No description	mRNA	overlapping	0	1	1	2.63558
CYP2G1P	19	41396731	41406413	+	NaN	CYP2G1P-201	ENST00000252909	cytochrome P450, family 2, subfamily G, polypeptide 1 pseudogene [Source:HGNC Symbol;Acc:2633]	mRNA	overlapping	0	1	1.38453	2.63558
DIRC1	2	189598882	189654831	-	NaN	AC079613.1-001	ENST00000431708	No description	mRNA	overlapping	0	1	1.38453	2.63558
DLG3-AS1	X	69672808	69675844	-	NaN	DLG3-003	ENST00000194900	discs, large homolog 3 (Drosophila) [Source:HGNC Symbol;Acc:2902]	mRNA	overlapping	0	1	1.38453	2.63558
DNAI1	9	34457412	34520982	+	NaN	C9orf25-001	ENST00000379089	chromosome 9 open reading frame 25 [Source:HGNC Symbol;Acc:19920]	mRNA	overlapping	0	1	1.5768	2.63558
DPCR1	6	30908749	30921998	+	NaN	DPCR1-001	ENST00000462446	diffuse panbronchiolitis critical region 1 [Source:HGNC Symbol;Acc:21666]	mRNA	overlapping	0	1	1.38453	2.63558
GLYATL2	11	58601542	58671688	-	NaN	GLYATL2-001	ENST00000287275	glycine-N-acyltransferase-like 2 [Source:HGNC Symbol;Acc:24178]	mRNA	overlapping	0	1	1.38453	2.63558
GPR83	11	94110477	94134585	-	NaN	GPR83-001	ENST00000243673	G protein-coupled receptor 83 [Source:HGNC Symbol;Acc:4523]	mRNA	overlapping	0	1	1.38453	2.63558
LMO2	11	33880122	33913836	-	NaN	LMO2-001	ENST00000257818	LIM domain only 2 (rhombotin-like 1) [Source:HGNC Symbol;Acc:6642]	mRNA	overlapping	0	1	1	2.63558
LRRC4B	19	51020149	51071302	-	NaN	LRRC4B-201	ENST00000389201	leucine rich repeat containing 4B [Source:HGNC Symbol;Acc:25042]	mRNA	overlapping	0	1	1.38453	2.63558
LTB	6	31548302	31550299	-	NaN	LTB-003	ENST00000483972	lymphotoxin beta (TNF superfamily, member 3) [Source:HGNC Symbol;Acc:6711]	mRNA	overlapping	0	1	3.88401	2.63558
LVRN	5	115298151	115363316	+	NaN	LVRN-002	ENST00000504467	Aminopeptidase Q [Source:UniProtKB/Swiss-Prot;Acc:Q6Q4G3]	mRNA	overlapping	0	1	3.49948	2.63558
MED12L	3	150803484	151154860	+	NaN	MED12L-006	ENST00000469768	mediator complex subunit 12-like [Source:HGNC Symbol;Acc:16050]	mRNA	overlapping	0	1	9.8443	2.63558
OR2AE1	7	99473610	99474680	-	NaN	OR2AE1-001	ENST00000316368	olfactory receptor, family 2, subfamily AE, member 1 [Source:HGNC Symbol;Acc:15087]	mRNA	overlapping	0	1	1	2.63558
OR4D2	17	56247017	56247940	+	NaN	OR4D2-201	ENST00000545221	olfactory receptor, family 4, subfamily D, member 2 [Source:HGNC Symbol;Acc:8294]	mRNA	overlapping	0	1	1	2.63558
PRDM12	9	133539981	133558368	+	NaN	PRDM12-001	ENST00000253008	PR domain containing 12 [Source:HGNC Symbol;Acc:13997]	mRNA	overlapping	0	1	1.38453	2.63558
RAG1	11	36532259	36614706	+	NaN	RAG1-003	ENST00000529126	recombination activating gene 1 [Source:HGNC Symbol;Acc:9831]	mRNA	overlapping	0	1	3.30721	2.63558
RP11-16K12.1	15	79271231	79278268	+	NaN	RASGRF1-002	ENST00000558480	Ras protein-specific guanine nucleotide-releasing factor 1 [Source:HGNC Symbol;Acc:9875]	mRNA	overlapping	0	1	1	2.63558
RP11-196G18.3	1	149757215	149764576	-	NaN	FCGR1A-003	ENST00000444948	Fc fragment of IgG, high affinity Ia, receptor (CD64) [Source:HGNC Symbol;Acc:3613]	mRNA	overlapping	0	1	1	2.63558
RP11-206L10.10	1	745489	753092	-	NaN	RP11-206L10.8-001	ENST00000447500	No description	mRNA	overlapping	0	1	1.96134	2.63558
RP11-331F9.4	9	35646267	35647096	+	NaN	CD72-008	ENST00000465754	CD72 molecule [Source:HGNC Symbol;Acc:1696]	mRNA	overlapping	0	1	1.19227	2.63558
RP11-359G22.2	20	22656710	22665982	-	NaN	RP11-359G22.2-001	ENST00000441568	No description	mRNA	overlapping	0	1	1	2.63558
RP11-424I19.2	15	101708735	101711026	+	NaN	RP11-424I19.2-002	ENST00000557903	No description	mRNA	overlapping	0	1	1	2.63558
RP11-431K24.1	1	8086798	8182762	+	NaN	RP11-431K24.1-001	ENST00000445300	No description	mRNA	overlapping	0	1	1.76907	2.63558
RP11-452K12.4	10	99094321	99102960	+	NaN	FRAT2-001	ENST00000371019	frequently rearranged in advanced T-cell lymphomas 2 [Source:HGNC Symbol;Acc:16048]	mRNA	overlapping	0	1	2.1536	2.63558
RP11-501J20.5	10	118999111	119001434	-	NaN	RP11-501J20.5-001	ENST00000425264	No description	mRNA	overlapping	0	1	1	2.63558
RP11-64P14.7	9	125372194	125401964	+	NaN	RP11-64P14.7-002	ENST00000431442	No description	mRNA	overlapping	0	1	4.65308	2.63558
RP1-223B1.1	6	3594481	3624981	-	NaN	RP1-223B1.1-001	ENST00000443445	No description	mRNA	overlapping	0	1	1	2.63558
SGK2	20	42187608	42216877	+	NaN	SGK2-005	ENST00000373100	serum/glucocorticoid regulated kinase 2 [Source:HGNC Symbol;Acc:13900]	mRNA	overlapping	0	1	2.53814	2.63558
SH2D3C	9	130500596	130541020	-	NaN	SH2D3C-007	ENST00000373277	SH2 domain containing 3C [Source:HGNC Symbol;Acc:16884]	mRNA	overlapping	0	1	3.49948	2.63558
SMOC2	6	168841831	169073984	+	NaN	SMOC2-001	ENST00000356284	SPARC related modular calcium binding 2 [Source:HGNC Symbol;Acc:20323]	mRNA	overlapping	0	1	1	2.63558
TDRD6	6	46655612	46672056	+	NaN	RP11-446F17.3-002	ENST00000434329	No description	mRNA	overlapping	0	1	2.92267	2.63558
TLX2	2	74740590	74744769	+	NaN	TLX2-003	ENST00000497238	T-cell leukemia homeobox 2 [Source:HGNC Symbol;Acc:5057]	mRNA	overlapping	0	1	1.38453	2.63558
TMEM221	19	17546318	17559376	-	NaN	TMEM221-201	ENST00000341130	transmembrane protein 221 [Source:HGNC Symbol;Acc:21943]	mRNA	overlapping	0	1	3.69174	2.63558
TREM1	6	41243712	41254457	-	NaN	TREM1-001	ENST00000244709	triggering receptor expressed on myeloid cells 1 [Source:HGNC Symbol;Acc:17760]	mRNA	overlapping	0	1	1	2.63558
KIAA1377	11	101785746	101871789	+	NaN	ANGPTL5-001	ENST00000334289	angiopoietin-like 5 [Source:HGNC Symbol;Acc:19705]	mRNA	overlapping	0	1	2.05566	2.63552
RP11-398H6.1	8	140472305	140475259	-	NaN	RP11-398H6.1-001	ENST00000522373	No description	mRNA	overlapping	0	1	1.50542	2.63264
ZNF221	19	44455380	44471752	+	NaN	ZNF221-202	ENST00000539505	zinc finger protein 221 [Source:HGNC Symbol;Acc:13014]	mRNA	overlapping	0	1	0.863927	2.63264
GDF15	19	18496968	18499986	+	NaN	GDF15-201	ENST00000252809	growth differentiation factor 15 [Source:HGNC Symbol;Acc:30142]	mRNA	overlapping	0	1	3.61564	2.63001
FAM22D	10	89117425	89130452	+	NaN	FAM22D-201	ENST00000330762	family with sequence similarity 22, member D [Source:HGNC Symbol;Acc:23447]	mRNA	overlapping	0	1	2.19096	2.62968
RNF144A	2	7057523	7208417	+	NaN	AC017076.4-001	ENST00000418970	No description	mRNA	overlapping	0	1	11.301	2.6288
ZNF665	19	53666552	53696619	-	NaN	ZNF665-201	ENST00000396424	zinc finger protein 665 [Source:HGNC Symbol;Acc:25885]	mRNA	overlapping	0	1	1.72118	2.62559
RP11-334A14.5	1	53535610	53551174	-	NaN	PODN-005	ENST00000371500	podocan [Source:HGNC Symbol;Acc:23174]	mRNA	overlapping	0	1	5.61471	2.62067
ZNF431	19	21324840	21368805	+	NaN	ZNF431-201	ENST00000311048	zinc finger protein 431 [Source:HGNC Symbol;Acc:20809]	mRNA	overlapping	0	1	1.56091	2.62059
NLGN4Y	Y	16634518	16957530	+	NaN	NLGN4Y-007	ENST00000471252	neuroligin 4, Y-linked [Source:HGNC Symbol;Acc:15529]	mRNA	overlapping	0	1	2.68278	2.61973
AC009171.1	16	4295826	4303790	-	NaN	AC009171.1-201	ENST00000500351	No description	mRNA	overlapping	0	1	1.25033	2.61959
ANKRD18B	9	33524392	33573007	+	NaN	ANKRD18B-002	ENST00000290943	ankyrin repeat domain 18B [Source:HGNC Symbol;Acc:23644]	mRNA	overlapping	0	1	0.457174	2.61586
RP11-314P12.2	10	47096454	47099716	-	NaN	XXyac-YR14BB7.1-001	ENST00000503031	No description	mRNA	overlapping	0	1	0.396543	2.61476
RP11-43D2.6	5	123984590	124036931	-	NaN	ZNF608-002	ENST00000504926	zinc finger protein 608 [Source:HGNC Symbol;Acc:29238]	mRNA	overlapping	0	1	2.85723	2.6142
LTBP3	11	65306031	65326401	-	NaN	SCYL1-001	ENST00000270176	SCY1-like 1 (S. cerevisiae) [Source:HGNC Symbol;Acc:14372]	mRNA	overlapping	0	1	3.88546	2.61223
DKK3	11	11984653	12031316	-	NaN	DKK3-003	ENST00000527132	dickkopf homolog 3 (Xenopus laevis) [Source:HGNC Symbol;Acc:2893]	mRNA	overlapping	0	1	0.965811	2.61078
AC017104.6	2	232253687	232259702	+	NaN	AC017104.6-001	ENST00000415129	No description	mRNA	overlapping	0	1	2.00983	2.60995
AP000867.1	11	71292956	71318487	-	NaN	KRTAP5-11-201	ENST00000376535	keratin associated protein 5-11 [Source:HGNC Symbol;Acc:23606]	mRNA	overlapping	0	1	1.34624	2.60995
CACNA1G	17	48638429	48704835	+	NaN	RP11-94C24.10-001	ENST00000505793	No description	mRNA	overlapping	0	1	2.10463	2.60995
DRD4	11	637293	640706	+	NaN	DRD4-001	ENST00000176183	dopamine receptor D4 [Source:HGNC Symbol;Acc:3025]	mRNA	overlapping	0	1	0.96705	2.60995
RP1-283E3.8	1	1663993	1667414	+	NaN	SLC35E2-002	ENST00000355439	solute carrier family 35, member E2 [Source:HGNC Symbol;Acc:20863]	mRNA	overlapping	0	1	4.00061	2.60995
SYNPO	5	149980642	150038782	+	NaN	SYNPO-002	ENST00000394243	synaptopodin [Source:HGNC Symbol;Acc:30672]	mRNA	overlapping	0	1	0.792008	2.60987
SYNDIG1	20	24449835	24647252	+	NaN	SYNDIG1-001	ENST00000376862	synapse differentiation inducing 1 [Source:HGNC Symbol;Acc:15885]	mRNA	overlapping	0	1	0.263386	2.60724
CD34	1	208057594	208084747	-	NaN	CD34-004	ENST00000485761	CD34 molecule [Source:HGNC Symbol;Acc:1662]	mRNA	overlapping	0	1	11.091	2.60447
PSG3	19	43225794	43244721	-	NaN	PSG3-001	ENST00000327495	pregnancy specific beta-1-glycoprotein 3 [Source:HGNC Symbol;Acc:9520]	mRNA	overlapping	0	1	0.744348	2.60447
RP11-574K11.18	10	75570442	75571556	-	NaN	NDST2-003	ENST00000309979	N-deacetylase/N-sulfotransferase (heparan glucosaminyl) 2 [Source:HGNC Symbol;Acc:7681]	mRNA	overlapping	0	1	4.02025	2.60296
AC010332.1	19	52892095	52901010	-	NaN	AC010332.1-201	ENST00000500322	No description	mRNA	overlapping	0	1	1.92989	2.60277
AC131097.3	2	242823514	243020873	+	NaN	AC131097.3-002	ENST00000430555	No description	mRNA	overlapping	0	1	0.767545	2.60156
RIBC1	X	53449639	53458059	+	NaN	SMC1A-001	ENST00000322213	structural maintenance of chromosomes 1A [Source:HGNC Symbol;Acc:11111]	mRNA	overlapping	0	1	2.27733	2.60156
RP11-395B7.4	7	100657601	100660889	-	NaN	MUC12-001	ENST00000379442	mucin 12, cell surface associated [Source:HGNC Symbol;Acc:7510]	mRNA	overlapping	0	1	0.44299	2.60098
AC004923.1	11	67776911	67784501	-	NaN	ALDH3B1-002	ENST00000433100	aldehyde dehydrogenase 3 family, member B1 [Source:HGNC Symbol;Acc:410]	mRNA	overlapping	0	1	1.9366	2.59856
IDUA	4	980785	998316	+	NaN	SLC26A1-003	ENST00000398520	solute carrier family 26 (sulfate transporter), member 1 [Source:HGNC Symbol;Acc:10993]	mRNA	overlapping	0	1	3.43658	2.59699
HS3ST5	6	114376750	114664209	-	NaN	RP3-399L15.3-004	ENST00000519104	No description	mRNA	overlapping	0	1	0.981059	2.59187
LAMB4	7	107663993	107770801	-	NaN	LAMB4-001	ENST00000205386	laminin, beta 4 [Source:HGNC Symbol;Acc:6491]	mRNA	overlapping	0	1	1.25353	2.59187
TSPAN32	11	2323227	2339430	+	NaN	C11orf21-001	ENST00000381153	chromosome 11 open reading frame 21 [Source:HGNC Symbol;Acc:13231]	mRNA	overlapping	0	1	2.75215	2.59187
TM6SF2	19	19375174	19384074	-	NaN	TM6SF2-202	ENST00000389363	transmembrane 6 superfamily member 2 [Source:HGNC Symbol;Acc:11861]	mRNA	overlapping	0	1	1.57889	2.58995
RP11-44N21.1	14	105559946	105565341	+	NaN	RP11-44N21.1-001	ENST00000548104	No description	mRNA	overlapping	0	1	2.33992	2.58781
TNXB	6	32008931	32083111	-	NaN	CYP21A2-002	ENST00000418967	cytochrome P450, family 21, subfamily A, polypeptide 2 [Source:HGNC Symbol;Acc:2600]	mRNA	overlapping	0	1	52.6163	2.58722
TSPAN11	12	31079362	31149534	+	NaN	TSPAN11-003	ENST00000545802	tetraspanin 11 [Source:HGNC Symbol;Acc:30795]	mRNA	overlapping	0	1	5.5544	2.58572
CEP290	12	88442794	88535993	-	NaN	C12orf29-001	ENST00000356891	chromosome 12 open reading frame 29 [Source:HGNC Symbol;Acc:25322]	mRNA	overlapping	0	1	5.72157	2.58244
GRN	17	42422491	42430470	+	NaN	GRN-201	ENST00000053867	granulin [Source:HGNC Symbol;Acc:4601]	mRNA	overlapping	0	1	3.21581	2.57979
JAG2	14	105607318	105635161	-	NaN	JAG2-001	ENST00000331782	jagged 2 [Source:HGNC Symbol;Acc:6189]	mRNA	overlapping	0	1	3.43016	2.57697
AMZ2P1	17	62962668	62971694	-	NaN	AMZ2P1-002	ENST00000430983	archaelysin family metallopeptidase 2 pseudogene 1 [Source:HGNC Symbol;Acc:26491]	mRNA	overlapping	0	1	3.18596	2.57524
KAL1	X	8496915	8700227	-	NaN	KAL1-001	ENST00000262648	Kallmann syndrome 1 sequence [Source:HGNC Symbol;Acc:6211]	mRNA	overlapping	0	1	2.37775	2.57524
FAM149A	4	187025573	187093821	+	NaN	FAM149A-002	ENST00000503432	family with sequence similarity 149, member A [Source:HGNC Symbol;Acc:24527]	mRNA	overlapping	0	1	4.1355	2.56789
RP11-326L24.4	9	135946515	135947247	-	NaN	CEL-001	ENST00000372080	carboxyl ester lipase (bile salt-stimulated lipase) [Source:HGNC Symbol;Acc:1848]	mRNA	overlapping	0	1	1.60363	2.56789
RP4-794H19.2	1	59250823	59366668	+	NaN	RP4-794H19.2-201	ENST00000544621	No description	mRNA	overlapping	0	1	1.60363	2.56789
SCARF1	17	1537152	1549042	-	NaN	SCARF1-001	ENST00000263071	scavenger receptor class F, member 1 [Source:HGNC Symbol;Acc:16820]	mRNA	overlapping	0	1	2.55308	2.56789
SYT5	19	55684464	55691720	-	NaN	SYT5-202	ENST00000537500	synaptotagmin V [Source:HGNC Symbol;Acc:11513]	mRNA	overlapping	0	1	1.07616	2.56789
AHSA2	2	61404553	61414686	+	NaN	AHSA2-002	ENST00000357022	AHA1, activator of heat shock 90kDa protein ATPase homolog 2 (yeast) [Source:HGNC Symbol;Acc:20437]	mRNA	overlapping	0	1	2.61493	2.56675
LRRC15	3	194075976	194090472	-	NaN	LRRC15-001	ENST00000347624	leucine rich repeat containing 15 [Source:HGNC Symbol;Acc:20818]	mRNA	overlapping	0	1	0.201442	2.56595
DBNDD1	16	90071273	90086526	-	NaN	DBNDD1-002	ENST00000304733	dysbindin (dystrobrevin binding protein 1) domain containing 1 [Source:HGNC Symbol;Acc:28455]	mRNA	overlapping	0	1	0.831821	2.56591
AGAP11	10	88730498	88769960	+	NaN	C10orf116-001	ENST00000372013	chromosome 10 open reading frame 116 [Source:HGNC Symbol;Acc:24043]	mRNA	overlapping	0	1	2.31683	2.5646
GP1BB	22	19710468	19712294	+	NaN	SEPT5-001	ENST00000455784	septin 5 [Source:HGNC Symbol;Acc:9164]	mRNA	overlapping	0	1	2.3689	2.56292
DIO3OS	14	102018558	102026768	-	NaN	DIO3OS-001	ENST00000557109	DIO3 opposite strand/antisense RNA (non-protein coding) [Source:HGNC Symbol;Acc:20348]	mRNA	overlapping	0	1	6.84915	2.56291
CCDC120	X	48916514	48927509	+	NaN	CCDC120-001	ENST00000376396	coiled-coil domain containing 120 [Source:HGNC Symbol;Acc:28910]	mRNA	overlapping	0	1	2.44143	2.55777
PACSIN3	11	47199076	47207994	-	NaN	PACSIN3-002	ENST00000298838	protein kinase C and casein kinase substrate in neurons 3 [Source:HGNC Symbol;Acc:8572]	mRNA	overlapping	0	1	1.29152	2.55599
FBXO44	1	11714432	11723384	+	NaN	FBXO2-001	ENST00000354287	F-box protein 2 [Source:HGNC Symbol;Acc:13581]	mRNA	overlapping	0	1	1.95078	2.5555
FLVCR2	14	76041231	76129557	-	NaN	FLVCR2-001	ENST00000455232	feline leukemia virus subgroup C cellular receptor family, member 2 [Source:HGNC Symbol;Acc:20105]	mRNA	overlapping	0	1	1.15033	2.55529
RP11-785H5.2	12	11318689	11323952	-	NaN	PRR4-002	ENST00000536668	proline rich 4 (lacrimal) [Source:HGNC Symbol;Acc:18020]	mRNA	overlapping	0	1	1.37144	2.55426
C6orf97	6	151815165	151942328	+	NaN	C6orf97-001	ENST00000239374	chromosome 6 open reading frame 97 [Source:HGNC Symbol;Acc:21177]	mRNA	overlapping	0	1	3.37411	2.55274
CELF6	15	72577068	72612525	-	NaN	CELF6-001	ENST00000287202	CUGBP, Elav-like family member 6 [Source:HGNC Symbol;Acc:14059]	mRNA	overlapping	0	1	2.68554	2.55274
CSF2RA	X	1387693	1429274	+	NaN	CSF2RA-006	ENST00000381529	colony stimulating factor 2 receptor, alpha, low-affinity (granulocyte-macrophage) [Source:HGNC Symbol;Acc:2435]	mRNA	overlapping	0	1	2.16911	2.55274
DLG2	11	83166055	85338966	-	NaN	DLG2-001	ENST00000398309	discs, large homolog 2 (Drosophila) [Source:HGNC Symbol;Acc:2901]	mRNA	overlapping	0	1	3.20197	2.55274
DMPK	19	46272978	46285815	-	NaN	DMPK-208	ENST00000458663	dystrophia myotonica-protein kinase [Source:HGNC Symbol;Acc:2933]	mRNA	overlapping	0	1	1.28198	2.55193
AC018755.11	19	52095036	52097633	-	NaN	AC018755.11-001	ENST00000301439	HCG2008157Uncharacterized proteincDNA FLJ30403 fis, clone BRACE2008480 [Source:UniProtKB/TrEMBL;Acc:Q96NP5]	mRNA	overlapping	0	1	2.63142	2.5423
AC104135.4	2	75167385	75169797	+	NaN	AC104135.4-001	ENST00000453951	No description	mRNA	overlapping	0	1	1.39571	2.5423
KLF14	7	130417401	130418888	-	NaN	KLF14-001	ENST00000310992	Kruppel-like factor 14 [Source:HGNC Symbol;Acc:23025]	mRNA	overlapping	0	1	1.17764	2.5423
RP11-328C8.4	12	42853168	42859930	+	NaN	PPHLN1-024	ENST00000317560	periphilin 1 [Source:HGNC Symbol;Acc:19369]	mRNA	overlapping	0	1	2.1694	2.5421
FMO5	1	146646930	146714700	-	NaN	FMO5-005	ENST00000527849	flavin containing monooxygenase 5 [Source:HGNC Symbol;Acc:3773]	mRNA	overlapping	0	1	1.63372	2.54169
CLCN2	3	184063973	184079439	-	NaN	EIF2B5-017	ENST00000444495	eukaryotic translation initiation factor 2B, subunit 5 epsilon, 82kDa [Source:HGNC Symbol;Acc:3261]	mRNA	overlapping	0	1	2.34629	2.54115
C16orf45	16	15528325	15682116	+	NaN	C16orf45-001	ENST00000300006	chromosome 16 open reading frame 45 [Source:HGNC Symbol;Acc:19213]	mRNA	overlapping	0	1	2.98094	2.53839
MAPRE3	2	27193480	27250064	+	NaN	AC013472.4-001	ENST00000416226	No description	mRNA	overlapping	0	1	1.26495	2.53517
LRRC56	11	537527	554916	+	NaN	LRRC56-001	ENST00000270115	leucine rich repeat containing 56 [Source:HGNC Symbol;Acc:25430]	mRNA	overlapping	0	1	2.71414	2.53503
MAFB	20	39314488	39317880	-	NaN	MAFB-001	ENST00000373313	v-maf musculoaponeurotic fibrosarcoma oncogene homolog B (avian) [Source:HGNC Symbol;Acc:6408]	mRNA	overlapping	0	1	5.10819	2.53467
MAPK10	4	86936276	87515284	-	NaN	MAPK10-001	ENST00000395169	mitogen-activated protein kinase 10 [Source:HGNC Symbol;Acc:6872]	mRNA	overlapping	0	1	3.53549	2.53467
CALCOCO1	12	54104902	54121529	-	NaN	CALCOCO1-201	ENST00000342760	calcium binding and coiled-coil domain 1 [Source:HGNC Symbol;Acc:29306]	mRNA	overlapping	0	1	1.94094	2.53021
AP1G2	14	24028774	24037279	-	NaN	RP11-66N24.4-001	ENST00000553985	No description	mRNA	overlapping	0	1	1.10838	2.52564
AC010507.1	19	200112	202173	-	NaN	AC010507.1-201	ENST00000450789	Uncharacterized protein [Source:UniProtKB/TrEMBL;Acc:E7EMX1]	mRNA	overlapping	0	1	1.30786	2.52521
AL161668.12	14	21510241	21514097	-	NaN	NDRG2-016	ENST00000403829	NDRG family member 2 [Source:HGNC Symbol;Acc:14460]	mRNA	overlapping	0	1	0.82944	2.52521
AP001596.6	21	27750871	27844017	+	NaN	AP001596.6-003	ENST00000429340	No description	mRNA	overlapping	0	1	0.82944	2.52521
C19orf33	19	38794804	38795646	+	NaN	YIF1B-203	ENST00000339413	Yip1 interacting factor homolog B (S. cerevisiae) [Source:HGNC Symbol;Acc:30511]	mRNA	overlapping	0	1	0.988914	2.52521
COL19A1	6	70576463	70919679	+	NaN	COL19A1-001	ENST00000322773	collagen, type XIX, alpha 1 [Source:HGNC Symbol;Acc:2196]	mRNA	overlapping	0	1	0.82944	2.52521
FAM178B	2	97541620	97684175	-	NaN	FAM178B-202	ENST00000417561	family with sequence similarity 178, member B [Source:HGNC Symbol;Acc:28036]	mRNA	overlapping	0	1	1.46734	2.52521
FGF12-AS1	3	191955826	192000886	+	NaN	FGF12-201	ENST00000264730	fibroblast growth factor 12 [Source:HGNC Symbol;Acc:3668]	mRNA	overlapping	0	1	0.82944	2.52521
PXT1	6	36358328	36410666	-	NaN	RP1-50J22.4-001	ENST00000411643	No description	mRNA	overlapping	0	1	2.10523	2.52521
RP11-138J23.1	5	103415612	103441104	+	NaN	RP11-138J23.1-001	ENST00000514769	No description	mRNA	overlapping	0	1	0.988914	2.52521
RP11-455J20.2	2	190627430	190630282	+	NaN	OSGEPL1-001	ENST00000264151	O-sialoglycoprotein endopeptidase-like 1 [Source:HGNC Symbol;Acc:23075]	mRNA	overlapping	0	1	3.22155	2.52521
RP11-545I5.3	6	146136377	146204575	+	NaN	RP11-545I5.3-001	ENST00000452617	No description	mRNA	overlapping	0	1	2.42418	2.52521
RP11-711M9.1	2	74213653	74220867	+	NaN	RP11-711M9.1-001	ENST00000496886	No description	mRNA	overlapping	0	1	1.62681	2.52521
SGIP1	1	66999066	67213982	+	NaN	SGIP1-002	ENST00000237247	SH3-domain GRB2-like (endophilin) interacting protein 1 [Source:HGNC Symbol;Acc:25412]	mRNA	overlapping	0	1	1.79872	2.52121
GNAZ	22	23412540	23467224	+	NaN	RTDR1-001	ENST00000216036	rhabdoid tumor deletion region gene 1 [Source:HGNC Symbol;Acc:13437]	mRNA	overlapping	0	1	0.750119	2.52087
RP11-653A5.2	1	74663926	75009666	+	NaN	FPGT-007	ENST00000467578	fucose-1-phosphate guanylyltransferase [Source:HGNC Symbol;Acc:3825]	mRNA	overlapping	0	1	2.42909	2.52055
SPINT1	15	41136241	41150405	+	NaN	SPINT1-001	ENST00000344051	serine peptidase inhibitor, Kunitz type 1 [Source:HGNC Symbol;Acc:11246]	mRNA	overlapping	0	1	0.322726	2.52055
TRO	X	54946895	54957864	+	NaN	TRO-024	ENST00000411534	trophinin [Source:HGNC Symbol;Acc:12326]	mRNA	overlapping	0	1	2.03356	2.52048
GYG2	X	2746829	2800859	+	NaN	GYG2-007	ENST00000398806	glycogenin 2 [Source:HGNC Symbol;Acc:4700]	mRNA	overlapping	0	1	0.647137	2.52037
CITED4	1	41326729	41328018	-	NaN	CITED4-001	ENST00000372638	Cbp/p300-interacting transactivator, with Glu/Asp-rich carboxy-terminal domain, 4 [Source:HGNC Symbol;Acc:18696]	mRNA	overlapping	0	1	1.15321	2.51839
RP11-1391J7.1	11	856880	859795	-	NaN	TSPAN4-001	ENST00000397397	tetraspanin 4 [Source:HGNC Symbol;Acc:11859]	mRNA	overlapping	0	1	2.33827	2.5182
GGT1	22	24979718	25024972	+	NaN	KB-1995A5.13-001	ENST00000404603	No description	mRNA	overlapping	0	1	1.88943	2.5175
AC009492.1	2	218147462	218200843	+	NaN	AC009492.1-001	ENST00000452813	No description	mRNA	overlapping	0	1	0.85629	2.51513
RP11-280F2.2	3	106555658	106959488	-	NaN	RP11-280F2.2-001	ENST00000484698	No description	mRNA	overlapping	0	1	4.1858	2.51513
RP11-681L8.1	4	98255786	98554974	-	NaN	C4orf37-003	ENST00000522676	chromosome 4 open reading frame 37 [Source:HGNC Symbol;Acc:28712]	mRNA	overlapping	0	1	1.80758	2.51513
RP5-839B4.7	20	10006264	10349451	-	NaN	RP5-839B4.8-002	ENST00000437504	No description	mRNA	overlapping	0	1	0.737379	2.51513
RXFP1	4	159236463	159574524	+	NaN	RXFP1-001	ENST00000460056	relaxin/insulin-like family peptide receptor 1 [Source:HGNC Symbol;Acc:19718]	mRNA	overlapping	0	1	15.0067	2.51513
MTUS1	8	17501304	17658426	-	NaN	PDGFRL-002	ENST00000523248	platelet-derived growth factor receptor-like [Source:HGNC Symbol;Acc:8805]	mRNA	overlapping	0	1	7.68766	2.51489
HLA-F	6	29690552	29706305	+	NaN	HLA-F-001	ENST00000376861	major histocompatibility complex, class I, F [Source:HGNC Symbol;Acc:4963]	mRNA	overlapping	0	1	1.78504	2.5142
PSG8	19	43256838	43269848	-	NaN	PSG8-001	ENST00000404209	pregnancy specific beta-1-glycoprotein 8 [Source:HGNC Symbol;Acc:9525]	mRNA	overlapping	0	1	0.523568	2.51301
ZNF837	19	58878993	58892389	-	NaN	ZNF837-201	ENST00000427624	zinc finger protein 837 [Source:HGNC Symbol;Acc:25164]	mRNA	overlapping	0	1	2.86111	2.51275
C1orf213	1	23695490	23698332	+	NaN	ZNF436-001	ENST00000314011	zinc finger protein 436 [Source:HGNC Symbol;Acc:20814]	mRNA	overlapping	0	1	2.01603	2.51122
KIAA0408	6	127761488	127780536	-	NaN	RP3-403A15.5-001	ENST00000481848	No description	mRNA	overlapping	0	1	1.10793	2.51086
HKDC1	10	70980059	71027315	+	NaN	RP11-227H15.4-001	ENST00000450995	No description	mRNA	overlapping	0	1	1.91504	2.50914
RP13-996F3.5	15	82930438	82939159	-	NaN	RP13-996F3.5-002	ENST00000560844	Uncharacterized protein [Source:UniProtKB/TrEMBL;Acc:D6RB28]	mRNA	overlapping	0	1	2.19943	2.50914
SNORD56	20	2637270	2637340	+	NaN	NOP56-009	ENST00000329276	NOP56 ribonucleoprotein homolog (yeast) [Source:HGNC Symbol;Acc:15911]	mRNA	overlapping	0	1	2.30153	2.50517
CCDC78	16	772582	776954	-	NaN	MSLN-202	ENST00000446427	mesothelin [Source:HGNC Symbol;Acc:7371]	mRNA	overlapping	0	1	1.30884	2.50344
MBNL3	X	131503345	131623996	-	NaN	RP5-842K24.2-001	ENST00000421483	No description	mRNA	overlapping	0	1	2.52155	2.50344
ARHGDIG	16	318726	333003	+	NaN	ITFG3-002	ENST00000301679	integrin alpha FG-GAP repeat containing 3 [Source:HGNC Symbol;Acc:14163]	mRNA	overlapping	0	1	2.5765	2.50235
AMN1	12	31824071	31882108	-	NaN	METTL20-004	ENST00000357721	methyltransferase like 20 [Source:HGNC Symbol;Acc:28739]	mRNA	overlapping	0	1	2.90002	2.50024
RP11-273G15.2	8	144063155	144099854	-	NaN	RP11-273G15.2-003	ENST00000517833	No description	mRNA	overlapping	0	1	2.25631	2.49988
MAP1LC3A	20	33134658	33148149	+	NaN	MAP1LC3A-001	ENST00000374837	microtubule-associated protein 1 light chain 3 alpha [Source:HGNC Symbol;Acc:6838]	mRNA	overlapping	0	1	1.32467	2.49959
ADSSL1	14	105190523	105213662	+	NaN	ADSSL1-001	ENST00000330877	adenylosuccinate synthase like 1 [Source:HGNC Symbol;Acc:20093]	mRNA	overlapping	0	1	0.710358	2.49842
GRIP1	12	66741211	67197966	-	NaN	GRIP1-001	ENST00000398016	glutamate receptor interacting protein 1 [Source:HGNC Symbol;Acc:18708]	mRNA	overlapping	0	1	0.903843	2.49729
DGKA	12	56321103	56347811	+	NaN	WIBG-001	ENST00000408946	within bgcn homolog (Drosophila) [Source:HGNC Symbol;Acc:30258]	mRNA	overlapping	0	1	0.882038	2.49496
DLL1	6	170591294	170599561	-	NaN	DLL1-001	ENST00000366756	delta-like 1 (Drosophila) [Source:HGNC Symbol;Acc:2908]	mRNA	overlapping	0	1	1.54047	2.49337
C21orf63	21	33784314	33887707	+	NaN	C21orf63-004	ENST00000469079	chromosome 21 open reading frame 63 [Source:HGNC Symbol;Acc:13239]	mRNA	overlapping	0	1	1.21466	2.491
AMT	3	49454211	49460186	-	NaN	AMT-004	ENST00000465925	aminomethyltransferase [Source:HGNC Symbol;Acc:473]	mRNA	overlapping	0	1	4.67278	2.49044
LENG8	19	54960065	54973217	+	NaN	AC008746.11-001	ENST00000429922	No description	mRNA	overlapping	0	1	1.69775	2.48892
C9orf150	9	12775020	12822130	+	NaN	RP11-3L8.3-001	ENST00000417638	No description	mRNA	overlapping	0	1	3.34638	2.48771
KLHL17	1	895967	901095	+	NaN	KLHL17-001	ENST00000338591	kelch-like 17 (Drosophila) [Source:HGNC Symbol;Acc:24023]	mRNA	overlapping	0	1	1.25833	2.48666
ZFPM2	8	106330920	106816760	+	NaN	RP11-127H5.1-002	ENST00000518180	Uncharacterized protein [Source:UniProtKB/TrEMBL;Acc:E5RFX5]	mRNA	overlapping	0	1	1.53977	2.48136
AL359636.1	9	125226304	125231465	+	NaN	AL359636.1-201	ENST00000509547	No description	mRNA	overlapping	0	1	0.822841	2.47878
PLBD1	12	14656595	14721283	-	NaN	PLBD1-001	ENST00000240617	phospholipase B domain containing 1 [Source:HGNC Symbol;Acc:26215]	mRNA	overlapping	0	1	1.88352	2.47753
WBSCR27	7	73248920	73256865	-	NaN	WBSCR27-001	ENST00000297873	Williams Beuren syndrome chromosome region 27 [Source:HGNC Symbol;Acc:19068]	mRNA	overlapping	0	1	1.53848	2.47573
EFCAB4A	11	826144	831991	+	NaN	AP006621.8-001	ENST00000532946	No description	mRNA	overlapping	0	1	0.989723	2.47401
SCIN	7	12610203	12693228	+	NaN	AC005281.2-001	ENST00000433040	No description	mRNA	overlapping	0	1	0.785244	2.47401
EYA1	8	72109668	72274467	-	NaN	RP11-326E22.1-001	ENST00000521685	No description	mRNA	overlapping	0	1	2.77296	2.47286
HCP5	6	31368479	31445283	+	NaN	MICA-003	ENST00000376222	MHC class I polypeptide-related sequence A [Source:HGNC Symbol;Acc:7090]	mRNA	overlapping	0	1	1.42523	2.47242
RP11-548B3.3	9	72043164	72043637	-	NaN	RP11-548B3.3-001	ENST00000457328	No description	mRNA	overlapping	0	1	1.54657	2.47155
ARHGEF9	X	62854847	63005426	-	NaN	ARHGEF9-001	ENST00000253401	Cdc42 guanine nucleotide exchange factor (GEF) 9 [Source:HGNC Symbol;Acc:14561]	mRNA	overlapping	0	1	1.26472	2.47038
GPT	8	145728356	145732557	+	NaN	CTD-2517M22.14-001	ENST00000527086	Uncharacterized protein [Source:UniProtKB/TrEMBL;Acc:E9PJ41]	mRNA	overlapping	0	1	1.78545	2.46989
TNFSF9	19	6531010	6535939	+	NaN	TNFSF9-201	ENST00000245817	tumor necrosis factor (ligand) superfamily, member 9 [Source:HGNC Symbol;Acc:11939]	mRNA	overlapping	0	1	1.06464	2.46989
AK8	9	135600965	135754164	-	NaN	AK8-001	ENST00000298545	adenylate kinase 8 [Source:HGNC Symbol;Acc:26526]	mRNA	overlapping	0	1	2.90641	2.46777
WBP2	17	73841780	73851501	-	NaN	WBP2-201	ENST00000254806	WW domain binding protein 2 [Source:HGNC Symbol;Acc:12738]	mRNA	overlapping	0	1	1.45331	2.46591
APBB3	5	139937853	139973337	-	NaN	SRA1-001	ENST00000336283	steroid receptor RNA activator 1 [Source:HGNC Symbol;Acc:11281]	mRNA	overlapping	0	1	2.10852	2.46164
KLHDC1	14	50159823	50219870	+	NaN	KLHDC1-003	ENST00000556392	kelch domain containing 1 [Source:HGNC Symbol;Acc:19836]	mRNA	overlapping	0	1	4.3209	2.46121
TRIM58	1	248020501	248041507	+	NaN	TRIM58-001	ENST00000366481	tripartite motif containing 58 [Source:HGNC Symbol;Acc:24150]	mRNA	overlapping	0	1	2.59947	2.46121
ZCWPW2	3	28390637	28579613	+	NaN	ZCWPW2-001	ENST00000420223	zinc finger, CW type with PWWP domain 2 [Source:HGNC Symbol;Acc:23574]	mRNA	overlapping	0	1	2.68554	2.46121
RP11-345J4.3	16	29476288	29479154	-	NaN	SNX29P2-202	ENST00000398878	sorting nexin 29 pseudogene 2 [Source:HGNC Symbol;Acc:31914]	mRNA	overlapping	0	1	0.812118	2.45825
PAPPA	9	118916083	119164601	+	NaN	PAPPA-001	ENST00000328252	pregnancy-associated plasma protein A, pappalysin 1 [Source:HGNC Symbol;Acc:8602]	mRNA	overlapping	0	1	2.77589	2.4577
KIAA0513	16	85061375	85127826	+	NaN	KIAA0513-202	ENST00000538274	KIAA0513 [Source:HGNC Symbol;Acc:29058]	mRNA	overlapping	0	1	2.62749	2.45725
OSR1	2	19551246	19558414	-	NaN	OSR1-001	ENST00000272223	odd-skipped related 1 (Drosophila) [Source:HGNC Symbol;Acc:8111]	mRNA	overlapping	0	1	1.79707	2.45667
CECR6	22	17597189	17602257	-	NaN	CECR6-002	ENST00000399875	cat eye syndrome chromosome region, candidate 6 [Source:HGNC Symbol;Acc:1844]	mRNA	overlapping	0	1	0.759676	2.45571
HERC5	4	89378268	89427314	+	NaN	HERC5-001	ENST00000264350	hect domain and RLD 5 [Source:HGNC Symbol;Acc:24368]	mRNA	overlapping	0	1	1.18165	2.45571
HOXA5	7	27180671	27183287	-	NaN	HOXA3-008	ENST00000518451	homeobox A3 [Source:HGNC Symbol;Acc:5104]	mRNA	overlapping	0	1	0.865171	2.45571
ZNF91	19	23540501	23578269	-	NaN	ZNF91-201	ENST00000300619	zinc finger protein 91 [Source:HGNC Symbol;Acc:13166]	mRNA	overlapping	0	1	2.17335	2.45299
RP11-480I12.3	1	202780082	202781284	+	NaN	RP11-480I12.3-003	ENST00000553157	No description	mRNA	overlapping	0	1	1.41426	2.45212
HLTF-AS1	3	148804119	148820610	+	NaN	HLTF-002	ENST00000465259	helicase-like transcription factor [Source:HGNC Symbol;Acc:11099]	mRNA	overlapping	0	1	1.12052	2.45074
RP11-566K11.1	16	89978527	89981576	+	NaN	RP11-566K11.1-001	ENST00000539976	No description	mRNA	overlapping	0	1	1.84529	2.44723
AC022409.1	19	23582041	23598873	-	NaN	AC022409.1-201	ENST00000499882	No description	mRNA	overlapping	0	1	0.981059	2.44701
AC091435.2	5	38820766	38823298	+	NaN	CTD-2127H9.1-001	ENST00000513480	No description	mRNA	overlapping	0	1	3.02462	2.44701
AL049757.1	22	43111862	43116852	+	NaN	A4GALT-002	ENST00000465765	alpha 1,4-galactosyltransferase [Source:HGNC Symbol;Acc:18149]	mRNA	overlapping	0	1	1.52601	2.44701
BCAN	1	156611182	156629324	+	NaN	BCAN-008	ENST00000441358	brevican [Source:HGNC Symbol;Acc:23059]	mRNA	overlapping	0	1	1.79848	2.44701
C2orf62	2	219221579	219232822	+	NaN	AC021016.8-001	ENST00000411433	No description	mRNA	overlapping	0	1	1.66225	2.44701
CCDC144C	17	20224477	20305504	+	NaN	CCDC144C-001	ENST00000340196	coiled-coil domain containing 144C [Source:HGNC Symbol;Acc:29073]	mRNA	overlapping	0	1	1.66225	2.44701
KCNQ5-IT1	6	73340223	73388282	+	NaN	KCNQ5-006	ENST00000342056	potassium voltage-gated channel, KQT-like subfamily, member 5 [Source:HGNC Symbol;Acc:6299]	mRNA	overlapping	0	1	0.708584	2.44701
NPR1	1	153651113	153666468	+	NaN	NPR1-001	ENST00000368680	natriuretic peptide receptor A/guanylate cyclase A (atrionatriuretic peptide receptor A) [Source:HGNC Symbol;Acc:7943]	mRNA	overlapping	0	1	2.61591	2.44701
ODF3	11	196738	200261	+	NaN	BET1L-005	ENST00000410108	blocked early in transport 1 homolog (S. cerevisiae)-like [Source:HGNC Symbol;Acc:19348]	mRNA	overlapping	0	1	1.25353	2.44701
OTP	5	76924538	76935513	-	NaN	OTP-001	ENST00000306422	orthopedia homeobox [Source:HGNC Symbol;Acc:8518]	mRNA	overlapping	0	1	0.844821	2.44701
RCVRN	17	9799637	9808684	-	NaN	RCVRN-001	ENST00000226193	recoverin [Source:HGNC Symbol;Acc:9937]	mRNA	overlapping	0	1	0.708584	2.44701
RP11-1085N6.3	14	57115683	57197253	-	NaN	C14orf101-002	ENST00000556422	chromosome 14 open reading frame 101 [Source:HGNC Symbol;Acc:20185]	mRNA	overlapping	0	1	2.2072	2.44701
RP11-223C24.1	4	143487172	143582103	+	NaN	INPP4B-001	ENST00000513000	inositol polyphosphate-4-phosphatase, type II, 105kDa [Source:HGNC Symbol;Acc:6075]	mRNA	overlapping	0	1	1.1173	2.44701
RP11-864I4.4	11	62313471	62315171	+	NaN	AHNAK-001	ENST00000257247	AHNAK nucleoprotein [Source:HGNC Symbol;Acc:347]	mRNA	overlapping	0	1	1.1173	2.44701
RP11-86H7.7	1	95086707	95089740	-	NaN	RP11-86H7.7-001	ENST00000435559	No description	mRNA	overlapping	0	1	1.93472	2.44701
SCN4B	11	118004092	118023603	-	NaN	SCN4B-002	ENST00000415030	sodium channel, voltage-gated, type IV, beta [Source:HGNC Symbol;Acc:10592]	mRNA	overlapping	0	1	1.66225	2.44701
NCBP2-AS1	3	196666748	196669405	+	NaN	NCBP2-007	ENST00000447325	nuclear cap binding protein subunit 2, 20kDa [Source:HGNC Symbol;Acc:7659]	mRNA	overlapping	0	1	0.876441	2.44602
SPIN2A	X	57160963	57164058	-	NaN	SPIN2A-001	ENST00000374908	spindlin family, member 2A [Source:HGNC Symbol;Acc:20694]	mRNA	overlapping	0	1	1.79351	2.4448
TMEM140	7	134832824	134850650	+	NaN	C7orf49-012	ENST00000459937	chromosome 7 open reading frame 49 [Source:HGNC Symbol;Acc:22432]	mRNA	overlapping	0	1	2.50742	2.4425
MSI2	17	55333212	55757658	+	NaN	MSI2-203	ENST00000416426	musashi homolog 2 (Drosophila) [Source:HGNC Symbol;Acc:18585]	mRNA	overlapping	0	1	0.436315	2.43985
IKZF2	2	213864429	214017151	-	NaN	AC093865.1-001	ENST00000415387	No description	mRNA	overlapping	0	1	2.12868	2.43921
HOXA4	7	27168126	27170418	-	NaN	HOXA3-005	ENST00000522788	homeobox A3 [Source:HGNC Symbol;Acc:5104]	mRNA	overlapping	0	1	0.737931	2.43872
RP11-369J21.5	10	81806616	81838668	-	NaN	RP11-369J21.5-003	ENST00000448729	No description	mRNA	overlapping	0	1	2.78214	2.43756
RP13-100B2.4	9	136333982	136335880	-	NaN	C9orf7-002	ENST00000291722	chromosome 9 open reading frame 7 [Source:HGNC Symbol;Acc:1365]	mRNA	overlapping	0	1	1.24964	2.43756
PRR15	7	29603427	29606911	+	NaN	PRR15-001	ENST00000319694	proline rich 15 [Source:HGNC Symbol;Acc:22310]	mRNA	overlapping	0	1	0.541616	2.43453
TRIM47	17	73870247	73874656	-	NaN	TRIM47-201	ENST00000254816	tripartite motif containing 47 [Source:HGNC Symbol;Acc:19020]	mRNA	overlapping	0	1	5.06867	2.43404
PRKAR2A-AS1	3	48885005	48889414	+	NaN	PRKAR2A-001	ENST00000265563	protein kinase, cAMP-dependent, regulatory, type II, alpha [Source:HGNC Symbol;Acc:9391]	mRNA	overlapping	0	1	1.70586	2.43302
PRSS3	9	33750515	33799230	+	NaN	PRSS3-001	ENST00000468152	protease, serine, 3 [Source:HGNC Symbol;Acc:9486]	mRNA	overlapping	0	1	0.360319	2.43122
AC007405.7	2	171640296	171655481	+	NaN	AC007405.7-001	ENST00000409885	Uncharacterized protein LOC285141 [Source:UniProtKB/Swiss-Prot;Acc:A1L162]	mRNA	overlapping	0	1	1.19227	2.43114
AC074389.6	7	1732446	1733961	-	NaN	AC074389.6-001	ENST00000382528	LOC401296 proteinUncharacterized protein [Source:UniProtKB/TrEMBL;Acc:A2RU56]	mRNA	overlapping	0	1	1.38453	2.43114
AC090044.1	3	577914	887698	+	NaN	AC090044.1-001	ENST00000420823	No description	mRNA	overlapping	0	1	1.38453	2.43114
AC092275.1	16	85319914	85337002	-	NaN	AC092275.1-201	ENST00000505771	No description	mRNA	overlapping	0	1	1	2.43114
AC120114.1	16	29875155	29879374	+	NaN	AC120114.1-201	ENST00000398859	No description	mRNA	overlapping	0	1	1	2.43114
ALPP	2	233243244	233247599	+	NaN	ALPP-001	ENST00000392027	alkaline phosphatase, placental [Source:HGNC Symbol;Acc:439]	mRNA	overlapping	0	1	1	2.43114
ANKDD1B	5	74907301	74967671	+	NaN	ANKDD1B-001	ENST00000506596	ankyrin repeat and death domain containing 1B [Source:HGNC Symbol;Acc:32525]	mRNA	overlapping	0	1	1.96134	2.43114
C3orf80	3	159943423	159945999	+	NaN	C3orf80-201	ENST00000326474	chromosome 3 open reading frame 80 [Source:HGNC Symbol;Acc:40048]	mRNA	overlapping	0	1	1.96134	2.43114
CTD-2325P2.4	14	69093883	69095162	-	NaN	RAD51B-005	ENST00000488612	RAD51 homolog B (S. cerevisiae) [Source:HGNC Symbol;Acc:9822]	mRNA	overlapping	0	1	1	2.43114
CYP46A1	14	100150641	100193638	+	NaN	CYP46A1-002	ENST00000554611	cytochrome P450, family 46, subfamily A, polypeptide 1 [Source:HGNC Symbol;Acc:2641]	mRNA	overlapping	0	1	1.76907	2.43114
DNAH2	17	7623039	7737058	+	NaN	DNAH2-202	ENST00000360606	dynein, axonemal, heavy chain 2 [Source:HGNC Symbol;Acc:2948]	mRNA	overlapping	0	1	2.73041	2.43114
FAM55A	11	114392437	114430617	-	NaN	FAM55A-004	ENST00000536271	family with sequence similarity 55, member A [Source:HGNC Symbol;Acc:28527]	mRNA	overlapping	0	1	1.38453	2.43114
FMO3	1	171060018	171086959	+	NaN	FMO3-001	ENST00000367755	flavin containing monooxygenase 3 [Source:HGNC Symbol;Acc:3771]	mRNA	overlapping	0	1	5.61442	2.43114
MAPK15	8	144798429	144804628	+	NaN	MAPK15-001	ENST00000338033	mitogen-activated protein kinase 15 [Source:HGNC Symbol;Acc:24667]	mRNA	overlapping	0	1	3.49948	2.43114
PIK3CG	7	106505723	106547590	+	NaN	PIK3CG-001	ENST00000440650	phosphoinositide-3-kinase, catalytic, gamma polypeptide [Source:HGNC Symbol;Acc:8978]	mRNA	overlapping	0	1	1	2.43114
PITX3	10	103989943	104001231	-	NaN	RP11-242B12.5-001	ENST00000556056	No description	mRNA	overlapping	0	1	1.38453	2.43114
RP11-174G6.1	12	14818589	14910897	+	NaN	GUCY2C-001	ENST00000261170	guanylate cyclase 2C (heat stable enterotoxin receptor) [Source:HGNC Symbol;Acc:4688]	mRNA	overlapping	0	1	1.38453	2.43114
RP11-217C7.1	4	167309853	167447271	-	NaN	RP11-217C7.1-001	ENST00000514134	No description	mRNA	overlapping	0	1	1.38453	2.43114
RP11-395B7.2	7	100606878	100611410	-	NaN	MUC3A-002	ENST00000483133	mucin 3A, cell surface associated [Source:HGNC Symbol;Acc:7513]	mRNA	overlapping	0	1	1	2.43114
RP11-483L5.1	11	11591631	11595329	+	NaN	GALNTL4-001	ENST00000227756escription=UDP-N-acetyl-alpha-D-galactosamine:polypeptideN-acetylgalactosaminyltransferase-like 4 [Source:HGNCSymbol;Acc:30488]	No description	mRNA	overlapping	0	1	1	2.43114
RP11-53O19.1	5	44745002	44808879	-	NaN	RP11-53O19.1-002	ENST00000503452	No description	mRNA	overlapping	0	1	1.96134	2.43114
RP11-63P12.6	9	74920345	74958126	+	NaN	RP11-63P12.6-002	ENST00000451596	No description	mRNA	overlapping	0	1	1	2.43114
RP13-216E22.4	X	73168808	73169393	+	NaN	JPX-001	ENST00000414209	JPX transcript, XIST activator (non-protein coding) [Source:HGNC Symbol;Acc:37191]	mRNA	overlapping	0	1	1.38453	2.43114
RP5-940J5.3	12	6641456	6642664	-	NaN	RP5-940J5.3-001	ENST00000537921	No description	mRNA	overlapping	0	1	2.1536	2.43114
SERPINA10	14	94749650	94759608	-	NaN	SERPINA10-002	ENST00000554723	serpin peptidase inhibitor, clade A (alpha-1 antiproteinase, antitrypsin), member 10 [Source:HGNC Symbol;Acc:15996]	mRNA	overlapping	0	1	2.1536	2.43114
SLC22A1	6	160542821	160579750	+	NaN	SLC22A1-001	ENST00000366963	solute carrier family 22 (organic cation transporter), member 1 [Source:HGNC Symbol;Acc:10963]	mRNA	overlapping	0	1	3.49948	2.43114
VWA3A	16	22103862	22168274	+	NaN	VWA3A-202	ENST00000310694	von Willebrand factor A domain containing 3A [Source:HGNC Symbol;Acc:27088]	mRNA	overlapping	0	1	1.19227	2.43114
PRNP	20	4666882	4682236	+	NaN	PRNP-002	ENST00000379440	prion protein [Source:HGNC Symbol;Acc:9449]	mRNA	overlapping	0	1	1.71946	2.43104
TMSB15B	X	103173479	103220868	+	NaN	LL0XNC01-116E7.2-001	ENST00000447281	No description	mRNA	overlapping	0	1	1.15331	2.43052
IGFBP6	12	53491220	53496129	+	NaN	IGFBP6-004	ENST00000548547	insulin-like growth factor binding protein 6 [Source:HGNC Symbol;Acc:5475]	mRNA	overlapping	0	1	2.75567	2.42601
CELF2	10	11047259	11378666	+	NaN	CELF2-201	ENST00000379261	CUGBP, Elav-like family member 2 [Source:HGNC Symbol;Acc:2550]	mRNA	overlapping	0	1	7.67798	2.42579
RP11-909M7.3	14	101536824	101537573	-	NaN	AL132709.7-001	ENST00000429368	No description	mRNA	overlapping	0	1	2.78762	2.42524
RP11-475N22.4	3	128208055	128221191	+	NaN	GATA2-001	ENST00000341105	GATA binding protein 2 [Source:HGNC Symbol;Acc:4171]	mRNA	overlapping	0	1	1.12603	2.42389
SLC7A8	14	23594504	23652883	-	NaN	SLC7A8-006	ENST00000339733	solute carrier family 7 (amino acid transporter light chain, L system), member 8 [Source:HGNC Symbol;Acc:11066]	mRNA	overlapping	0	1	1.21474	2.42286
CFH	1	196621008	196716634	+	NaN	CFH-001	ENST00000367429	complement factor H [Source:HGNC Symbol;Acc:4883]	mRNA	overlapping	0	1	13.2968	2.42182
CDON	11	125825691	125933230	-	NaN	RP11-680F20.6-002	ENST00000531193	Uncharacterized protein [Source:UniProtKB/TrEMBL;Acc:E9PP39]	mRNA	overlapping	0	1	4.97556	2.42179
GDF1	19	18979361	19006953	-	NaN	CERS1-201	ENST00000427170	ceramide synthase 1 [Source:HGNC Symbol;Acc:14253]	mRNA	overlapping	0	1	4.1892	2.42096
RASL11A	13	27844464	27847827	+	NaN	RASL11A-001	ENST00000241463	RAS-like, family 11, member A [Source:HGNC Symbol;Acc:23802]	mRNA	overlapping	0	1	0.883535	2.4163
LAMA2	6	129204286	129837714	+	NaN	LAMA2-202	ENST00000358023	laminin, alpha 2 [Source:HGNC Symbol;Acc:6482]	mRNA	overlapping	0	1	5.42809	2.41408
LINC00174	7	65841031	65866325	-	NaN	TPST1-005	ENST00000490159	tyrosylprotein sulfotransferase 1 [Source:HGNC Symbol;Acc:12020]	mRNA	overlapping	0	1	1.78627	2.41373
HOXA3	7	27145816	27192200	-	NaN	HOXA3-001	ENST00000396352	homeobox A3 [Source:HGNC Symbol;Acc:5104]	mRNA	overlapping	0	1	3.53426	2.412
CTD-2368P22.1	19	58513429	58522600	+	NaN	ZNF606-001	ENST00000341164	zinc finger protein 606 [Source:HGNC Symbol;Acc:25879]	mRNA	overlapping	0	1	2.32178	2.411
AD000090.2	19	36032862	36036405	-	NaN	GAPDHS-201	ENST00000222286	glyceraldehyde-3-phosphate dehydrogenase, spermatogenic [Source:HGNC Symbol;Acc:24864]	mRNA	overlapping	0	1	2.28447	2.41093
AF238380.5	X	49641892	49643844	-	NaN	AF238380.5-001	ENST00000437322	No description	mRNA	overlapping	0	1	0.842853	2.41093
DNER	2	230222345	230579274	-	NaN	DNER-001	ENST00000341772	delta/notch-like EGF repeat containing [Source:HGNC Symbol;Acc:24456]	mRNA	overlapping	0	1	0.288384	2.41093
ARMCX3-AS1	X	100877973	100879154	-	NaN	ARMCX3-AS1-001	ENST00000454228	ARMCX3 antisense RNA 1 (non-protein coding) [Source:HGNC Symbol;Acc:41038]	mRNA	overlapping	0	1	2.31496	2.40979
LINC00475	9	94903580	94921890	+	NaN	LINC00475-004	ENST00000367276	long intergenic non-protein coding RNA 475 [Source:HGNC Symbol;Acc:23569]	mRNA	overlapping	0	1	3.62141	2.40834
RP11-21L19.1	11	14284392	14295237	-	NaN	RP11-21L19.1-001	ENST00000534587	No description	mRNA	overlapping	0	1	1.15665	2.40834
ZNF192P1	6	28129559	28137372	+	NaN	ZNF192P1-001	ENST00000440790	zinc finger protein 192 pseudogene 1 [Source:HGNC Symbol;Acc:18777]	mRNA	overlapping	0	1	1.25145	2.40834
AC002310.2	16	30538239	30541977	+	NaN	ZNF747-201	ENST00000535210	zinc finger protein 747 [Source:HGNC Symbol;Acc:28350]	mRNA	overlapping	0	1	1.49666	2.40752
PLAG1	8	57073463	57123883	-	NaN	PLAG1-003	ENST00000316981	pleiomorphic adenoma gene 1 [Source:HGNC Symbol;Acc:9045]	mRNA	overlapping	0	1	3.2858	2.40735
MCC	5	112357796	112824527	-	NaN	MCC-001	ENST00000302475	mutated in colorectal cancers [Source:HGNC Symbol;Acc:6935]	mRNA	overlapping	0	1	1.61443	2.40649
RAET1G	6	150238014	150244257	-	NaN	RP11-244K5.1-001	ENST00000446954	No description	mRNA	overlapping	0	1	0.940981	2.40535
GSTM2	1	110210644	110252171	+	NaN	GSTM2-202	ENST00000442650	glutathione S-transferase mu 2 (muscle) [Source:HGNC Symbol;Acc:4634]	mRNA	overlapping	0	1	2.10928	2.40475
AC003075.4	7	17319458	17338981	-	NaN	AC003075.4-002	ENST00000436175	No description	mRNA	overlapping	0	1	3.9053	2.40171
AQP11	11	77300436	77321400	+	NaN	CLNS1A-005	ENST00000526761	chloride channel, nucleotide-sensitive, 1A [Source:HGNC Symbol;Acc:2080]	mRNA	overlapping	0	1	1.57328	2.40171
RP1-170O19.14	7	27226192	27233067	-	NaN	HOXA11-AS1-007	ENST00000520360	HOXA11 antisense RNA 1 (non-protein coding) [Source:HGNC Symbol;Acc:24957]	mRNA	overlapping	0	1	3.28386	2.40088
ODZ4	11	78363876	79151992	-	NaN	ODZ4-001	ENST00000278550	odz, odd Oz/ten-m homolog 4 (Drosophila) [Source:HGNC Symbol;Acc:29945]	mRNA	overlapping	0	1	4.7383	2.40031
B3GALT4	6	33244917	33246602	+	NaN	B3GALT4-001	ENST00000451237	UDP-Gal:betaGlcNAc beta 1,3-galactosyltransferase, polypeptide 4 [Source:HGNC Symbol;Acc:919]	mRNA	overlapping	0	1	2.61755	2.39927
SPRY2	13	80910111	80915086	-	NaN	SPRY2-001	ENST00000377104	sprouty homolog 2 (Drosophila) [Source:HGNC Symbol;Acc:11270]	mRNA	overlapping	0	1	1.73423	2.39831
ITGB4	17	73713474	73753898	+	NaN	ITGB4-204	ENST00000450894	integrin, beta 4 [Source:HGNC Symbol;Acc:6158]	mRNA	overlapping	0	1	2.03358	2.39718
RP11-521C20.4	15	40331512	40359491	+	NaN	RP11-521C20.4-001	ENST00000504245	No description	mRNA	overlapping	0	1	1.98651	2.39718
RP11-809H16.2	15	69222843	69355083	+	NaN	RP11-696L21.1-001	ENST00000560188	No description	mRNA	overlapping	0	1	1.37457	2.39718
BAIAP2	17	79008947	79091232	+	NaN	BAIAP2-202	ENST00000321300	BAI1-associated protein 2 [Source:HGNC Symbol;Acc:947]	mRNA	overlapping	0	1	1.02317	2.39667
PLAU	10	75668935	75677255	+	NaN	PLAU-004	ENST00000481390	plasminogen activator, urokinase [Source:HGNC Symbol;Acc:9052]	mRNA	overlapping	0	1	1.34422	2.3959
CTSD	11	1773982	1785222	-	NaN	RP11-295K3.1-001	ENST00000427721	No description	mRNA	overlapping	0	1	2.98608	2.39319
MASP1	3	186935942	187009810	-	NaN	MASP1-001	ENST00000337774	mannan-binding lectin serine peptidase 1 (C4/C2 activating component of Ra-reactive factor) [Source:HGNC Symbol;Acc:6901]	mRNA	overlapping	0	1	0.963209	2.39204
ACACB	12	109554400	109706031	+	NaN	RP11-443D10.3-002	ENST00000545731	No description	mRNA	overlapping	0	1	2.93	2.39097
MIR4454	5	170174051	170215654	-	NaN	MIR4454-001	ENST00000521965	microRNA 4454 [Source:HGNC Symbol;Acc:41553]	mRNA	overlapping	0	1	1.09411	2.38869
MUSK	9	113431051	113563859	+	NaN	MUSK-001	ENST00000189978	muscle, skeletal, receptor tyrosine kinase [Source:HGNC Symbol;Acc:7525]	mRNA	overlapping	0	1	1.45085	2.38869
RP13-401N8.1	20	25731854	25733397	+	NaN	RP13-401N8.1-001	ENST00000376445	No description	mRNA	overlapping	0	1	1.33193	2.38869
RP3-486I3.5	6	116565350	116565891	-	NaN	NT5DC1-002	ENST00000319550	5'-nucleotidase domain containing 1 [Source:HGNC Symbol;Acc:21556]	mRNA	overlapping	0	1	1.21302	2.38869
COX6B2	19	55861076	55866182	-	NaN	COX6B2-201	ENST00000326529	cytochrome c oxidase subunit VIb polypeptide 2 (testis) [Source:HGNC Symbol;Acc:24380]	mRNA	overlapping	0	1	4.30327	2.38771
RP11-378J18.3	1	222763167	222766374	+	NaN	TAF1A-201	ENST00000350027	TATA box binding protein (TBP)-associated factor, RNA polymerase I, A, 48kDa [Source:HGNC Symbol;Acc:11532]	mRNA	overlapping	0	1	1.10495	2.38771
FAM82A1	2	38150330	38294285	+	NaN	FAM82A1-011	ENST00000414644	family with sequence similarity 82, member A1 [Source:HGNC Symbol;Acc:26567]	mRNA	overlapping	0	1	2.35574	2.38688
TRPV1	17	3468743	3500392	-	NaN	TRPV1-204	ENST00000399759	transient receptor potential cation channel, subfamily V, member 1 [Source:HGNC Symbol;Acc:12716]	mRNA	overlapping	0	1	3.77417	2.38658
PABPC1L	20	43538703	43587676	+	NaN	PABPC1L-017	ENST00000217074	poly(A) binding protein, cytoplasmic 1-like [Source:HGNC Symbol;Acc:15797]	mRNA	overlapping	0	1	0.986668	2.38443
RP3-395M20.8	1	2481359	2488470	-	NaN	RP3-395M20.8-002	ENST00000449660	No description	mRNA	overlapping	0	1	3.21855	2.37844
FPGT-TNNI3K	1	74663937	75010112	+	NaN	FPGT-007	ENST00000467578	fucose-1-phosphate guanylyltransferase [Source:HGNC Symbol;Acc:3825]	mRNA	overlapping	0	1	2.33946	2.37759
FOXF1	16	86544144	86548076	+	NaN	FOXF1-001	ENST00000262426	forkhead box F1 [Source:HGNC Symbol;Acc:3809]	mRNA	overlapping	0	1	1.34453	2.37695
RP11-360I20.2	10	28033715	28056723	+	NaN	MKX-001	ENST00000375790	mohawk homeobox [Source:HGNC Symbol;Acc:23729]	mRNA	overlapping	0	1	2.90002	2.37488
FZD5	2	208627310	208634287	-	NaN	FZD5-001	ENST00000295417	frizzled family receptor 5 [Source:HGNC Symbol;Acc:4043]	mRNA	overlapping	0	1	0.86194	2.37386
PLA2R1	2	160788519	160919121	-	NaN	PLA2R1-003	ENST00000460710	phospholipase A2 receptor 1, 180kDa [Source:HGNC Symbol;Acc:9042]	mRNA	overlapping	0	1	6.2128	2.37166
RASGRF2	5	80256491	80525975	+	NaN	CTC-459I6.1-001	ENST00000505694	No description	mRNA	overlapping	0	1	1.65267	2.36969
ZNF454	5	178368192	178393434	+	NaN	ZNF454-001	ENST00000320129	zinc finger protein 454 [Source:HGNC Symbol;Acc:21200]	mRNA	overlapping	0	1	2.04225	2.36614
ATHL1	11	289135	296107	+	NaN	ATHL1-003	ENST00000474221	ATH1, acid trehalase-like 1 (yeast) [Source:HGNC Symbol;Acc:26210]	mRNA	overlapping	0	1	1.74749	2.36604
FAM43A	3	194406622	194409762	+	NaN	FAM43A-001	ENST00000329759	family with sequence similarity 43, member A [Source:HGNC Symbol;Acc:26888]	mRNA	overlapping	0	1	2.56965	2.36181
AL353997.1	17	18314473	18317694	+	NaN	AL353997.1-201	ENST00000407600	Uncharacterized protein [Source:UniProtKB/TrEMBL;Acc:B5MD08]	mRNA	overlapping	0	1	3.99992	2.36059
SCAMP5	15	75287876	75313836	+	NaN	SCAMP5-201	ENST00000361900	secretory carrier membrane protein 5 [Source:HGNC Symbol;Acc:30386]	mRNA	overlapping	0	1	0.572935	2.36043
MEGF6	1	3406484	3528059	-	NaN	MEGF6-001	ENST00000294599	multiple EGF-like-domains 6 [Source:HGNC Symbol;Acc:3232]	mRNA	overlapping	0	1	1.17813	2.36034
ENOX1	13	43787654	44361044	-	NaN	ENOX1-001	ENST00000261488	ecto-NOX disulfide-thiol exchanger 1 [Source:HGNC Symbol;Acc:25474]	mRNA	overlapping	0	1	5.2037	2.3602
SERPINF1	17	1665253	1680859	+	NaN	SERPINF1-001	ENST00000254722	serpin peptidase inhibitor, clade F (alpha-2 antiplasmin, pigment epithelium derived factor), member 1 [Source:HGNC Symbol;Acc:8824]	mRNA	overlapping	0	1	7.278	2.35927
GUCY1A2	11	106555148	106889250	-	NaN	GUCY1A2-001	ENST00000526355	guanylate cyclase 1, soluble, alpha 2 [Source:HGNC Symbol;Acc:4684]	mRNA	overlapping	0	1	6.42091	2.35891
CELSR3	3	48673902	48700348	-	NaN	CELSR3-001	ENST00000164024	cadherin, EGF LAG seven-pass G-type receptor 3 (flamingo homolog, Drosophila) [Source:HGNC Symbol;Acc:3230]	mRNA	overlapping	0	1	0.655284	2.35888
SPRED3	19	38880840	38886868	+	NaN	SPRED3-201	ENST00000338502	sprouty-related, EVH1 domain containing 3 [Source:HGNC Symbol;Acc:31041]	mRNA	overlapping	0	1	0.883025	2.35795
GABRE	X	151121596	151143152	-	NaN	GABRE-001	ENST00000370328	gamma-aminobutyric acid (GABA) A receptor, epsilon [Source:HGNC Symbol;Acc:4085]	mRNA	overlapping	0	1	1.86549	2.35578
AC017104.2	2	232316906	232317864	+	NaN	AC017104.2-001	ENST00000370380	Uncharacterized protein [Source:UniProtKB/TrEMBL;Acc:A6NML0]	mRNA	overlapping	0	1	1.94576	2.35564
AL139147.1	1	67131547	67142710	-	NaN	SGIP1-002	ENST00000237247	SH3-domain GRB2-like (endophilin) interacting protein 1 [Source:HGNC Symbol;Acc:25412]	mRNA	overlapping	0	1	2.58366	2.35564
CTD-2350J17.1	5	15602298	15607457	-	NaN	FBXL7-001	ENST00000504595	F-box and leucine-rich repeat protein 7 [Source:HGNC Symbol;Acc:13604]	mRNA	overlapping	0	1	0.82944	2.35564
ELF3	1	201977073	201986316	+	NaN	RP11-465N4.4-002	ENST00000419190	No description	mRNA	overlapping	0	1	3.38103	2.35564
PRND	20	4702556	4709106	+	NaN	PRND-002	ENST00000305817	prion protein 2 (dublet) [Source:HGNC Symbol;Acc:15748]	mRNA	overlapping	0	1	2.10523	2.35564
RP11-115C10.1	11	126522747	126551999	+	NaN	KIRREL3-001	ENST00000525144	kin of IRRE like 3 (Drosophila) [Source:HGNC Symbol;Acc:23204]	mRNA	overlapping	0	1	1.14839	2.35564
RP11-597D13.8	4	159120257	159121594	-	NaN	RP11-597D13.9-001	ENST00000503611	No description	mRNA	overlapping	0	1	3.06208	2.35564
AC007383.3	2	206949329	206951288	+	NaN	INO80D-001	ENST00000403263	INO80 complex subunit D [Source:HGNC Symbol;Acc:25997]	mRNA	overlapping	0	1	1.11274	2.35489
FOXP2	7	113726382	114333827	+	NaN	FOXP2-006	ENST00000412402	forkhead box P2 [Source:HGNC Symbol;Acc:13875]	mRNA	overlapping	0	1	5.53066	2.35265
RP13-942N8.1	12	123849500	123850660	+	NaN	RP13-942N8.1-001	ENST00000543072	No description	mRNA	overlapping	0	1	1.34187	2.35197
ADRB2	5	148206156	148208196	+	NaN	ADRB2-001	ENST00000305988	adrenergic, beta-2-, receptor, surface [Source:HGNC Symbol;Acc:286]	mRNA	overlapping	0	1	0.540526	2.34864
RP11-413E6.8	3	75721542	75728454	+	NaN	RP11-413E6.8-001	ENST00000463183	No description	mRNA	overlapping	0	1	0.884653	2.34815
ALDH1A3	15	101402129	101456831	+	NaN	RP11-66B24.2-002	ENST00000431060	No description	mRNA	overlapping	0	1	1.30574	2.3472
LPAR2	19	19734468	19739739	-	NaN	LPAR2-201	ENST00000407877	lysophosphatidic acid receptor 2 [Source:HGNC Symbol;Acc:3168]	mRNA	overlapping	0	1	2.79429	2.34565
FBXL15	10	104178946	104182893	+	NaN	PSD-202	ENST00000541902	pleckstrin and Sec7 domain containing [Source:HGNC Symbol;Acc:9507]	mRNA	overlapping	0	1	2.10834	2.34424
AC092535.1	4	1189609	1195204	-	NaN	SPON2-012	ENST00000509233	spondin 2, extracellular matrix protein [Source:HGNC Symbol;Acc:11253]	mRNA	overlapping	0	1	3.39704	2.34353
AC145124.2	8	12051976	12053789	+	NaN	FAM86B1-011	ENST00000524484	family with sequence similarity 86, member B1 [Source:HGNC Symbol;Acc:28268]	mRNA	overlapping	0	1	2.86957	2.34353
CNKSR1	1	26503894	26516377	+	NaN	CNKSR1-001	ENST00000361530	connector enhancer of kinase suppressor of Ras 1 [Source:HGNC Symbol;Acc:19700]	mRNA	overlapping	0	1	1.92012	2.34353
OASL	12	121458121	121477045	-	NaN	OASL-001	ENST00000257570	2'-5'-oligoadenylate synthetase-like [Source:HGNC Symbol;Acc:8090]	mRNA	overlapping	0	1	0.970665	2.34353
UBAC2-AS1	13	99848696	99852964	-	NaN	UBAC2-AS1-001	ENST00000426037	UBAC2 antisense RNA 1 (non-protein coding) [Source:HGNC Symbol;Acc:42502]	mRNA	overlapping	0	1	1.18165	2.34353
CEL	9	135937365	135947248	+	NaN	CEL-001	ENST00000372080	carboxyl ester lipase (bile salt-stimulated lipase) [Source:HGNC Symbol;Acc:1848]	mRNA	overlapping	0	1	2.57407	2.3408
OLFM2	19	9964395	10047070	-	NaN	OLFM2-201	ENST00000264833	olfactomedin 2 [Source:HGNC Symbol;Acc:17189]	mRNA	overlapping	0	1	0.568729	2.33949
SGSH	17	78183079	78194199	-	NaN	SGSH-201	ENST00000326317	N-sulfoglucosamine sulfohydrolase [Source:HGNC Symbol;Acc:10818]	mRNA	overlapping	0	1	1.34382	2.33897
TTC32	2	20096404	20101747	-	NaN	TTC32-002	ENST00000402414	tetratricopeptide repeat domain 32 [Source:HGNC Symbol;Acc:32954]	mRNA	overlapping	0	1	2.38034	2.33755
KCNA3	1	111214310	111217655	-	NaN	KCNA3-001	ENST00000369769	potassium voltage-gated channel, shaker-related subfamily, member 3 [Source:HGNC Symbol;Acc:6221]	mRNA	overlapping	0	1	0.956269	2.33399
C1orf132	1	207986905	208042495	-	NaN	C1orf132-002	ENST00000487977	chromosome 1 open reading frame 132 [Source:HGNC Symbol;Acc:32018]	mRNA	overlapping	0	1	4.87841	2.33162
RP11-295K3.1	11	1768897	1780281	-	NaN	IFITM10-004	ENST00000382123	interferon induced transmembrane protein 10 [Source:HGNC Symbol;Acc:40022]	mRNA	overlapping	0	1	2.99054	2.33067
AC016725.4	2	135493034	135676280	-	NaN	AC016725.4-003	ENST00000392929	No description	mRNA	overlapping	0	1	1.75684	2.32993
CAPS	19	5911386	5916219	+	NaN	CAPS-202	ENST00000394521	calcyphosine [Source:HGNC Symbol;Acc:1487]	mRNA	overlapping	0	1	2.62055	2.32786
ANKRD6	6	90142889	90343553	+	NaN	ANKRD6-001	ENST00000369408	ankyrin repeat domain 6 [Source:HGNC Symbol;Acc:17280]	mRNA	overlapping	0	1	1.39984	2.32626
C6orf27	6	31733367	31745108	-	NaN	C6orf27-001	ENST00000375688	chromosome 6 open reading frame 27 [Source:HGNC Symbol;Acc:13939]	mRNA	overlapping	0	1	0.830814	2.32626
FANK1	10	127585108	127698161	+	NaN	FANK1-001	ENST00000368695	fibronectin type III and ankyrin repeat domains 1 [Source:HGNC Symbol;Acc:23527]	mRNA	overlapping	0	1	1.08688	2.32626
OAF	11	120081475	120101001	+	NaN	OAF-001	ENST00000328965	OAF homolog (Drosophila) [Source:HGNC Symbol;Acc:28752]	mRNA	overlapping	0	1	2.55483	2.31967
DLK2	6	43418090	43424370	-	NaN	ABCC10-002	ENST00000372530	ATP-binding cassette, sub-family C (CFTR/MRP), member 10 [Source:HGNC Symbol;Acc:52]	mRNA	overlapping	0	1	0.743956	2.31806
CCDC103	17	42977084	42982758	+	NaN	CCDC103-002	ENST00000357776	coiled-coil domain containing 103 [Source:HGNC Symbol;Acc:32700]	mRNA	overlapping	0	1	1.60542	2.31767
SLC35E2	1	1656277	1677431	-	NaN	RP1-283E3.3-001	ENST00000417099	No description	mRNA	overlapping	0	1	2.43744	2.31754
XPC	3	14186647	14220283	-	NaN	AC093495.4-002	ENST00000428681	No description	mRNA	overlapping	0	1	1.47533	2.31735
FOXQ1	6	1312675	1314992	+	NaN	FOXQ1-001	ENST00000296839	forkhead box Q1 [Source:HGNC Symbol;Acc:20951]	mRNA	overlapping	0	1	2.51296	2.31704
C1orf226	1	162336698	162356600	+	NaN	NOS1AP-008	ENST00000530878	nitric oxide synthase 1 (neuronal) adaptor protein [Source:HGNC Symbol;Acc:16859]	mRNA	overlapping	0	1	0.803412	2.31442
RP11-319G6.1	3	139108657	139302161	+	NaN	RP11-319G6.1-004	ENST00000504670	No description	mRNA	overlapping	0	1	1.63372	2.31431
PHKA1	X	71798664	71934167	-	NaN	PHKA1-001	ENST00000373542	phosphorylase kinase, alpha 1 (muscle) [Source:HGNC Symbol;Acc:8925]	mRNA	overlapping	0	1	1.20335	2.31349
RGPD5	2	110550335	110615272	+	NaN	RGPD5-002	ENST00000393283	RANBP2-like and GRIP domain containing 5 [Source:HGNC Symbol;Acc:32418]	mRNA	overlapping	0	1	1.42647	2.31221
MEGF8	19	42829761	42882921	+	NaN	MEGF8-001	ENST00000334370	multiple EGF-like-domains 8 [Source:HGNC Symbol;Acc:3233]	mRNA	overlapping	0	1	2.06471	2.31148
FAM113A	20	2815960	2821836	-	NaN	FAM113A-001	ENST00000356872	family with sequence similarity 113, member A [Source:HGNC Symbol;Acc:16212]	mRNA	overlapping	0	1	3.06639	2.31138
2003-09-01	22	42372276	42394225	+	NaN	SEPT3-006	ENST00000449288	septin 3 [Source:HGNC Symbol;Acc:10750]	mRNA	overlapping	0	1	2.26798	2.31042
NME3	16	1820321	1821710	-	NaN	NME3-001	ENST00000219302	non-metastatic cells 3, protein expressed in [Source:HGNC Symbol;Acc:7851]	mRNA	overlapping	0	1	1.7113	2.3094
C11orf72	11	67370351	67374177	-	NaN	C11orf72-001	ENST00000333139	chromosome 11 open reading frame 72 [Source:HGNC Symbol;Acc:26915]	mRNA	overlapping	0	1	1.72005	2.30897
ENGASE	17	77071019	77084681	+	NaN	ENGASE-201	ENST00000311595	endo-beta-N-acetylglucosaminidase [Source:HGNC Symbol;Acc:24622]	mRNA	overlapping	0	1	1.53213	2.30859
GRB14	2	165349322	165478358	-	NaN	GRB14-004	ENST00000488342	growth factor receptor-bound protein 14 [Source:HGNC Symbol;Acc:4565]	mRNA	overlapping	0	1	0.682654	2.30754
GRM6	5	178392096	178423207	-	NaN	ZNF454-001	ENST00000320129	zinc finger protein 454 [Source:HGNC Symbol;Acc:21200]	mRNA	overlapping	0	1	1.25145	2.30754
POU6F2	7	39017598	39532694	+	NaN	POU6F2-002	ENST00000403058	POU class 6 homeobox 2 [Source:HGNC Symbol;Acc:21694]	mRNA	overlapping	0	1	1.34624	2.30754
AC013271.3	2	110693919	110742667	+	NaN	LIMS3-001	ENST00000303002	LIM and senescent cell antigen-like domains 3 [Source:HGNC Symbol;Acc:30047]	mRNA	overlapping	0	1	1.25353	2.30214
AC044802.1	16	66785655	66788643	+	NaN	DYNC1LI2-001	ENST00000258198	dynein, cytoplasmic 1, light intermediate chain 2 [Source:HGNC Symbol;Acc:2966]	mRNA	overlapping	0	1	2.75215	2.30214
AC097470.1	4	75144014	75196255	-	NaN	MTHFD2L-202	ENST00000395759	methylenetetrahydrofolate dehydrogenase (NADP+ dependent) 2-like [Source:HGNC Symbol;Acc:31865]	mRNA	overlapping	0	1	2.07096	2.30214
PCDHA10	5	140235595	140391929	+	NaN	PCDHA1-002	ENST00000504120	protocadherin alpha 1 [Source:HGNC Symbol;Acc:8663]	mRNA	overlapping	0	1	3.02462	2.30214
RP11-112L6.3	20	48780001	48782639	+	NaN	RP11-112L6.3-001	ENST00000435301	No description	mRNA	overlapping	0	1	0.981059	2.30214
RP11-234K24.3	20	34738335	34743655	-	NaN	EPB41L1-013	ENST00000202028	erythrocyte membrane protein band 4.1-like 1 [Source:HGNC Symbol;Acc:3378]	mRNA	overlapping	0	1	1.25353	2.30214
SCNN1A	12	6456009	6486896	-	NaN	SCNN1A-002	ENST00000360168	sodium channel, nonvoltage-gated 1 alpha [Source:HGNC Symbol;Acc:10599]	mRNA	overlapping	0	1	4.25076	2.30214
FAM167B	1	32712834	32714457	+	NaN	FAM167B-001	ENST00000373582	family with sequence similarity 167, member B [Source:HGNC Symbol;Acc:28133]	mRNA	overlapping	0	1	1.41181	2.30157
RP11-276H19.1	9	89563614	89616948	+	NaN	RP11-276H19.1-001	ENST00000415801	No description	mRNA	overlapping	0	1	2.2166	2.30006
TSPYL2	X	53111549	53117722	+	NaN	TSPYL2-003	ENST00000553557	TSPY-like 2 [Source:HGNC Symbol;Acc:24358]	mRNA	overlapping	0	1	1.77683	2.29845
ZFHX2	14	23990069	24025401	-	NaN	RP11-66N24.4-002	ENST00000556354	No description	mRNA	overlapping	0	1	0.667903	2.29568
PAG1	8	81882526	82024303	-	NaN	PAG1-004	ENST00000523463	phosphoprotein associated with glycosphingolipid microdomains 1 [Source:HGNC Symbol;Acc:30043]	mRNA	overlapping	0	1	2.16249	2.29397
FAM156B	X	52920336	52937587	+	NaN	FAM156B-006	ENST00000452154	family with sequence similarity 156, member B [Source:HGNC Symbol;Acc:31962]	mRNA	overlapping	0	1	1.3213	2.29361
C7orf29	7	150026938	150029808	+	NaN	LRRC61-002	ENST00000323078	leucine rich repeat containing 61 [Source:HGNC Symbol;Acc:21704]	mRNA	overlapping	0	1	1.17553	2.29301
C22orf36	22	24981588	24989175	-	NaN	KB-1995A5.13-001	ENST00000404603	No description	mRNA	overlapping	0	1	2.76833	2.29213
FAM124A	13	51796503	51857930	+	NaN	FAM124A-001	ENST00000322475	family with sequence similarity 124A [Source:HGNC Symbol;Acc:26413]	mRNA	overlapping	0	1	2.06057	2.29068
IFI6	1	27992572	27998729	-	NaN	IFI6-001	ENST00000361157	interferon, alpha-inducible protein 6 [Source:HGNC Symbol;Acc:4054]	mRNA	overlapping	0	1	3.01697	2.29025
SEZ6L2	16	29882480	29910580	-	NaN	SEZ6L2-001	ENST00000350527	seizure related 6 homolog (mouse)-like 2 [Source:HGNC Symbol;Acc:30844]	mRNA	overlapping	0	1	1.3942	2.28986
DNAH10OS	12	124410971	124419531	-	NaN	DNAH10-001	ENST00000409039	dynein, axonemal, heavy chain 10 [Source:HGNC Symbol;Acc:2941]	mRNA	overlapping	0	1	1.98351	2.28961
AC007319.1	2	187867947	188419390	+	NaN	AC007319.1-001	ENST00000453517	No description	mRNA	overlapping	0	1	2.82899	2.28701
PLIN4	19	4502204	4517716	-	NaN	AC011498.1-201	ENST00000301284	Hepatoma-derived growth factor-related protein 2 [Source:UniProtKB/Swiss-Prot;Acc:Q7Z4V5]	mRNA	overlapping	0	1	3.33835	2.28701
AHNAK2	14	105403581	105444694	-	NaN	AHNAK2-002	ENST00000555122	AHNAK nucleoprotein 2 [Source:HGNC Symbol;Acc:20125]	mRNA	overlapping	0	1	2.82821	2.28275
FGF11	17	7342689	7348256	+	NaN	FGF11-001	ENST00000293829	fibroblast growth factor 11 [Source:HGNC Symbol;Acc:3667]	mRNA	overlapping	0	1	1.12942	2.28228
LL22NC03-2H8.4	22	22648098	22649159	+	NaN	LL22NC03-2H8.4-001	ENST00000412149	No description	mRNA	overlapping	0	1	3.05651	2.28228
CSF3	17	38171614	38174066	+	NaN	CSF3-003	ENST00000394149	colony stimulating factor 3 (granulocyte) [Source:HGNC Symbol;Acc:2438]	mRNA	overlapping	0	1	1.5256	2.28023
ADAMTS9-AS2	3	64670585	64997143	+	NaN	ADAMTS9-003	ENST00000295903	ADAM metallopeptidase with thrombospondin type 1 motif, 9 [Source:HGNC Symbol;Acc:13202]	mRNA	overlapping	0	1	3.80447	2.27816
CLDND2	19	51870352	51872257	-	NaN	CLDND2-201	ENST00000291715	claudin domain containing 2 [Source:HGNC Symbol;Acc:28511]	mRNA	overlapping	0	1	1.73875	2.27816
FILIP1	6	76005626	76203496	-	NaN	RP1-234P15.4-001	ENST00000438676	No description	mRNA	overlapping	0	1	0.619812	2.27816
OR5P2	11	7817452	7818520	-	NaN	RP11-494M8.4-003	ENST00000527565	No description	mRNA	overlapping	0	1	0.447668	2.27816
PHOSPHO2	2	170550975	170558218	+	NaN	PHOSPHO2-001	ENST00000359744	phosphatase, orphan 2 [Source:HGNC Symbol;Acc:28316]	mRNA	overlapping	0	1	2.25518	2.27816
RP11-774O3.3	4	8357038	8359103	-	NaN	RP11-774O3.3-001	ENST00000505448	No description	mRNA	overlapping	0	1	2.16911	2.27816
RP13-15E13.1	1	3816936	3833789	+	NaN	RP13-15E13.1-002	ENST00000413332	No description	mRNA	overlapping	0	1	1.65267	2.27816
STARD5	15	81601394	81616524	-	NaN	IL16-009	ENST00000360547	interleukin 16 [Source:HGNC Symbol;Acc:5980]	mRNA	overlapping	0	1	0.725634	2.27588
HLA-G	6	29794744	29798902	+	NaN	HLA-G-002	ENST00000376828	major histocompatibility complex, class I, G [Source:HGNC Symbol;Acc:4964]	mRNA	overlapping	0	1	2.73493	2.27446
PRDM1	6	106534195	106557814	+	NaN	PRDM1-004	ENST00000369091	PR domain containing 1, with ZNF domain [Source:HGNC Symbol;Acc:9346]	mRNA	overlapping	0	1	1.54959	2.27375
ORAI3	16	30960387	30966259	+	NaN	ORAI3-001	ENST00000318663	ORAI calcium release-activated calcium modulator 3 [Source:HGNC Symbol;Acc:28185]	mRNA	overlapping	0	1	2.98018	2.27358
SHANK3	22	51113070	51171641	+	NaN	SHANK3-201	ENST00000262795	SH3 and multiple ankyrin repeat domains 3 [Source:HGNC Symbol;Acc:14294]	mRNA	overlapping	0	1	1.64489	2.27314
KALRN	3	123798870	124440036	+	NaN	KALRN-010	ENST00000448253	kalirin, RhoGEF kinase [Source:HGNC Symbol;Acc:4814]	mRNA	overlapping	0	1	0.794962	2.2715
NEURL2	20	44517264	44519926	-	NaN	NEURL2-002	ENST00000545238	neuralized homolog 2 (Drosophila) [Source:HGNC Symbol;Acc:16156]	mRNA	overlapping	0	1	2.23519	2.27092
RP11-14N7.2	1	148928322	148951595	+	NaN	RP11-14N7.2-001	ENST00000420597	No description	mRNA	overlapping	0	1	1.45403	2.26885
DIRC3	2	218148742	218621316	-	NaN	AC009492.1-001	ENST00000452813	No description	mRNA	overlapping	0	1	3.15804	2.26709
RP4-647C14.3	14	73738890	73740789	-	NaN	PAPLN-001	ENST00000340738	papilin, proteoglycan-like sulfated glycoprotein [Source:HGNC Symbol;Acc:19262]	mRNA	overlapping	0	1	0.956269	2.26709
ZNF610	19	52839498	52870375	+	NaN	ZNF610-203	ENST00000403906	zinc finger protein 610 [Source:HGNC Symbol;Acc:26687]	mRNA	overlapping	0	1	1.51365	2.26576
C9orf95	9	77675489	77703133	-	NaN	C9orf95-002	ENST00000376811	chromosome 9 open reading frame 95 [Source:HGNC Symbol;Acc:26057]	mRNA	overlapping	0	1	1.7617	2.26383
FAM187A	17	42977135	42982758	+	NaN	CCDC103-002	ENST00000357776	coiled-coil domain containing 103 [Source:HGNC Symbol;Acc:32700]	mRNA	overlapping	0	1	1.58838	2.2633
ACYP2	2	54342540	54532437	+	NaN	ACYP2-003	ENST00000406041	acylphosphatase 2, muscle type [Source:HGNC Symbol;Acc:180]	mRNA	overlapping	0	1	1.48508	2.26311
ZNF596	8	182137	197342	+	NaN	ZNF596-003	ENST00000521145	zinc finger protein 596 [Source:HGNC Symbol;Acc:27268]	mRNA	overlapping	0	1	0.715298	2.26264
AC008984.2	19	54820182	54848439	-	NaN	LILRA5-001	ENST00000301219	leukocyte immunoglobulin-like receptor, subfamily A (with TM domain), member 5 [Source:HGNC Symbol;Acc:16309]	mRNA	overlapping	0	1	0.975201	2.26225
C5orf17	5	23951457	24178372	+	NaN	C5orf17-001	ENST00000512559	chromosome 5 open reading frame 17 [Source:HGNC Symbol;Acc:26630]	mRNA	overlapping	0	1	1.21302	2.26225
RP11-707G14.6	11	73594907	73597748	-	NaN	PAAF1-003	ENST00000541951	proteasomal ATPase-associated factor 1 [Source:HGNC Symbol;Acc:25687]	mRNA	overlapping	0	1	2.52105	2.26225
RP11-909M7.2	14	101511494	101518132	+	NaN	RP11-909M7.2-001	ENST00000553692	No description	mRNA	overlapping	0	1	1.92649	2.26225
PTGR2	14	74318547	74353530	+	NaN	PTGR2-004	ENST00000555228	prostaglandin reductase 2 [Source:HGNC Symbol;Acc:20149]	mRNA	overlapping	0	1	1.97286	2.26151
AC100788.1	17	76866992	76899297	-	NaN	TIMP2-001	ENST00000262768	TIMP metallopeptidase inhibitor 2 [Source:HGNC Symbol;Acc:11821]	mRNA	overlapping	0	1	2.20284	2.25666
DENND2C	1	115125469	115213043	-	NaN	DENND2C-001	ENST00000393276	DENN/MADD domain containing 2C [Source:HGNC Symbol;Acc:24748]	mRNA	overlapping	0	1	0.893961	2.2554
LRRC2	3	46556913	46621589	-	NaN	LRRC2-001	ENST00000395905	leucine rich repeat containing 2 [Source:HGNC Symbol;Acc:14676]	mRNA	overlapping	0	1	1.14756	2.25503
HAGHL	16	776936	779733	+	NaN	MSLN-202	ENST00000446427	mesothelin [Source:HGNC Symbol;Acc:7371]	mRNA	overlapping	0	1	1.58199	2.25442
RP11-335G20.5	1	25579798	25594376	-	NaN	C1orf63-002	ENST00000473314	chromosome 1 open reading frame 63 [Source:HGNC Symbol;Acc:25234]	mRNA	overlapping	0	1	1.51336	2.25374
TDRKH	1	151742583	151763892	-	NaN	OAZ3-201	ENST00000315067	ornithine decarboxylase antizyme 3 [Source:HGNC Symbol;Acc:8097]	mRNA	overlapping	0	1	0.981575	2.25367
FAM24B	10	124608594	124639157	-	NaN	CUZD1-001	ENST00000368904	CUB and zona pellucida-like domains 1 [Source:HGNC Symbol;Acc:17937]	mRNA	overlapping	0	1	0.406517	2.25364
SLC26A1	4	972861	987228	-	NaN	DGKQ-003	ENST00000510286	diacylglycerol kinase, theta 110kDa [Source:HGNC Symbol;Acc:2856]	mRNA	overlapping	0	1	2.78653	2.25307
IGFBP5	2	217536828	217560248	-	NaN	IGFBP5-001	ENST00000233813	insulin-like growth factor binding protein 5 [Source:HGNC Symbol;Acc:5474]	mRNA	overlapping	0	1	1.25484	2.25088
TMEM170B	6	11537938	11583757	+	NaN	TMEM170B-201	ENST00000543875	transmembrane protein 170B [Source:HGNC Symbol;Acc:34244]	mRNA	overlapping	0	1	2.25166	2.24953
ARVCF	22	19957419	20004331	-	NaN	COMT-011	ENST00000361682	catechol-O-methyltransferase [Source:HGNC Symbol;Acc:2228]	mRNA	overlapping	0	1	2.57251	2.24905
GPR155	2	175296966	175351822	-	NaN	GPR155-001	ENST00000392552	G protein-coupled receptor 155 [Source:HGNC Symbol;Acc:22951]	mRNA	overlapping	0	1	1.54461	2.24853
ABAT	16	8768422	8878432	+	NaN	ABAT-001	ENST00000268251	4-aminobutyrate aminotransferase [Source:HGNC Symbol;Acc:23]	mRNA	overlapping	0	1	0.332872	2.24774
C17orf103	17	21142183	21156722	-	NaN	C17orf103-201	ENST00000399011	chromosome 17 open reading frame 103 [Source:HGNC Symbol;Acc:30770]	mRNA	overlapping	0	1	1.76237	2.24654
GATS	7	99798283	99869855	-	NaN	STAG3-004	ENST00000426455	stromal antigen 3 [Source:HGNC Symbol;Acc:11356]	mRNA	overlapping	0	1	2.3101	2.24639
CDHR3	7	105517242	105676877	+	NaN	CDHR3-008	ENST00000487084	cadherin-related family member 3 [Source:HGNC Symbol;Acc:26308]	mRNA	overlapping	0	1	2.74272	2.24582
USP20	9	132596977	132644107	+	NaN	C9orf78-007	ENST00000372447	chromosome 9 open reading frame 78 [Source:HGNC Symbol;Acc:24932]	mRNA	overlapping	0	1	1.35198	2.2442
SLC47A1	17	19437141	19482347	+	NaN	SLC47A1-202	ENST00000436810	solute carrier family 47, member 1 [Source:HGNC Symbol;Acc:25588]	mRNA	overlapping	0	1	2.58254	2.24117
MAP6	11	75297963	75380165	-	NaN	CTD-2530H12.4-001	ENST00000527803	No description	mRNA	overlapping	0	1	1.27957	2.24035
ZNF254	19	24216276	24312643	+	NaN	ZNF254-202	ENST00000342944	zinc finger protein 254 [Source:HGNC Symbol;Acc:13047]	mRNA	overlapping	0	1	2.06392	2.2358
CTC-308K20.1	5	172381789	172386395	-	NaN	CTC-308K20.1-003	ENST00000520067	No description	mRNA	overlapping	0	1	0.830814	2.2355
MYCBPAP	17	48585745	48608862	+	NaN	MYCBPAP-001	ENST00000323776	MYCBP associated protein [Source:HGNC Symbol;Acc:19677]	mRNA	overlapping	0	1	2.07056	2.23462
SH3BGRL2	6	80341000	80413372	+	NaN	SH3BGRL2-001	ENST00000369838	SH3 domain binding glutamic acid-rich protein like 2 [Source:HGNC Symbol;Acc:15567]	mRNA	overlapping	0	1	0.953746	2.23405
DYNC2LI1	2	44001178	44037149	+	NaN	DYNC2LI1-001	ENST00000260605	dynein, cytoplasmic 2, light intermediate chain 1 [Source:HGNC Symbol;Acc:24595]	mRNA	overlapping	0	1	3.0165	2.23319
NOS1AP	1	162039564	162353321	+	NaN	NOS1AP-008	ENST00000530878	nitric oxide synthase 1 (neuronal) adaptor protein [Source:HGNC Symbol;Acc:16859]	mRNA	overlapping	0	1	0.758937	2.23319
C1orf182	1	156307105	156316786	+	NaN	CCT3-001	ENST00000295688	chaperonin containing TCP1, subunit 3 (gamma) [Source:HGNC Symbol;Acc:1616]	mRNA	overlapping	0	1	0.814197	2.23312
ENTPD3	3	40428647	40470110	+	NaN	ENTPD3-AS1-002	ENST00000439293	ENTPD3 antisense RNA 1 (non-protein coding) [Source:HGNC Symbol;Acc:26710]	mRNA	overlapping	0	1	0.886886	2.23312
PDE4C	19	18318771	18359010	-	NaN	PDE4C-205	ENST00000536045	phosphodiesterase 4C, cAMP-specific [Source:HGNC Symbol;Acc:8782]	mRNA	overlapping	0	1	1.61378	2.23312
RP11-420G6.3	6	2749422	2765826	-	NaN	MYLK4-201	ENST00000268446	myosin light chain kinase family, member 4 [Source:HGNC Symbol;Acc:27972]	mRNA	overlapping	0	1	0.59613	2.23312
SKAP2	7	26706681	27034858	-	NaN	SKAP2-001	ENST00000345317	src kinase associated phosphoprotein 2 [Source:HGNC Symbol;Acc:15687]	mRNA	overlapping	0	1	1.20799	2.23179
UPK3B	7	76139745	76648340	+	NaN	AC004980.12-001	ENST00000434948	No description	mRNA	overlapping	0	1	1.39264	2.23136
AC009041.2	16	1031141	1031272	-	NaN	AC009041.2-201	ENST00000428628	No description	mRNA	overlapping	0	1	2.53814	2.22669
AC037487.1	17	62950242	62952716	+	NaN	AC037487.1-201	ENST00000413214	No description	mRNA	overlapping	0	1	1.19227	2.22669
AC079145.4	2	20189978	20203971	+	NaN	AC079145.4-001	ENST00000416575	No description	mRNA	overlapping	0	1	1	2.22669
AC079807.4	2	48168835	48468122	-	NaN	AC079807.4-001	ENST00000447571	No description	mRNA	overlapping	0	1	1.5768	2.22669
AC083863.7	7	33055671	33056504	+	NaN	AVL9-202	ENST00000404479	AVL9 homolog (S. cerevisiase) [Source:HGNC Symbol;Acc:28994]	mRNA	overlapping	0	1	1.96134	2.22669
AC093627.9	7	135853	149466	-	NaN	AC093627.9-001	ENST00000462565	No description	mRNA	overlapping	0	1	1.19227	2.22669
AC102953.6	7	1548291	1549063	-	NaN	AC102953.6-001	ENST00000416100	No description	mRNA	overlapping	0	1	1	2.22669
AC104777.1	2	151451616	151476581	-	NaN	AC104777.1-001	ENST00000421624	No description	mRNA	overlapping	0	1	1	2.22669
AC112721.2	2	238337563	238343465	-	NaN	AC112721.2-001	ENST00000409910	No description	mRNA	overlapping	0	1	1	2.22669
AC137723.5	17	79899745	79905477	+	NaN	MYADML2-001	ENST00000409745	myeloid-associated differentiation marker-like 2 [Source:HGNC Symbol;Acc:34548]	mRNA	overlapping	0	1	1	2.22669
AC141928.1	4	3760475	3765117	-	NaN	AC141928.1-002	ENST00000511928	No description	mRNA	overlapping	0	1	1	2.22669
AL138831.1	6	3982909	3984372	+	NaN	AL138831.1-201	ENST00000356722	No description	mRNA	overlapping	0	1	3.49948	2.22669
ALOX5AP	13	31309645	31338556	+	NaN	ALOX5AP-001	ENST00000380490	arachidonate 5-lipoxygenase-activating protein [Source:HGNC Symbol;Acc:436]	mRNA	overlapping	0	1	1.38453	2.22669
ANKRD45	1	173578700	173639001	-	NaN	RP3-436N22.3-001	ENST00000431459	No description	mRNA	overlapping	0	1	1.19227	2.22669
AP000679.2	11	120039685	120042387	+	NaN	TRIM29-011	ENST00000532833	tripartite motif containing 29 [Source:HGNC Symbol;Acc:17274]	mRNA	overlapping	0	1	1.76907	2.22669
APLNR	11	57001051	57004726	-	NaN	APLNR-001	ENST00000257254	apelin receptor [Source:HGNC Symbol;Acc:339]	mRNA	overlapping	0	1	1.38453	2.22669
ATP1B4	X	119495967	119516226	+	NaN	ATP1B4-001	ENST00000218008	ATPase, Na+/K+ transporting, beta 4 polypeptide [Source:HGNC Symbol;Acc:808]	mRNA	overlapping	0	1	1.38453	2.22669
AZU1	19	825097	832017	+	NaN	AZU1-202	ENST00000334630	azurocidin 1 [Source:HGNC Symbol;Acc:913]	mRNA	overlapping	0	1	1.96134	2.22669
C10orf52	10	27232252	27233347	-	NaN	C10orf52-001	ENST00000433966	chromosome 10 open reading frame 52 [Source:HGNC Symbol;Acc:30165]	mRNA	overlapping	0	1	1.19227	2.22669
C1orf177	1	55271736	55307925	+	NaN	C1orf177-001	ENST00000358193	chromosome 1 open reading frame 177 [Source:HGNC Symbol;Acc:26854]	mRNA	overlapping	0	1	1	2.22669
C20orf201	20	62714733	62715712	-	NaN	OPRL1-002	ENST00000336866	opiate receptor-like 1 [Source:HGNC Symbol;Acc:8155]	mRNA	overlapping	0	1	1	2.22669
C2orf54	2	241825465	241836306	-	NaN	C2orf54-004	ENST00000402775	chromosome 2 open reading frame 54 [Source:HGNC Symbol;Acc:26216]	mRNA	overlapping	0	1	1	2.22669
C6orf112	6	105585562	105617820	+	NaN	C6orf112-001	ENST00000369122	chromosome 6 open reading frame 112 [Source:HGNC Symbol;Acc:21223]	mRNA	overlapping	0	1	1.19227	2.22669
CCDC3	10	12938627	13141652	-	NaN	CCDC3-001	ENST00000378839	coiled-coil domain containing 3 [Source:HGNC Symbol;Acc:23813]	mRNA	overlapping	0	1	3.88401	2.22669
CEBPA	19	33790840	33793470	-	NaN	CEBPA-001	ENST00000498907	CCAAT/enhancer binding protein (C/EBP), alpha [Source:HGNC Symbol;Acc:1833]	mRNA	overlapping	0	1	2.53814	2.22669
CLDN3	7	73183328	73184600	-	NaN	CLDN3-001	ENST00000395145	claudin 3 [Source:HGNC Symbol;Acc:2045]	mRNA	overlapping	0	1	1	2.22669
CLEC2L	7	139208602	139229730	+	NaN	CLEC2L-001	ENST00000422142	C-type lectin domain family 2, member L [Source:HGNC Symbol;Acc:21969]	mRNA	overlapping	0	1	1	2.22669
CRISPLD1	8	75896750	75946793	+	NaN	CRISPLD1-001	ENST00000262207	cysteine-rich secretory protein LCCL domain containing 1 [Source:HGNC Symbol;Acc:18206]	mRNA	overlapping	0	1	1	2.22669
CSNK1A1L	13	37677398	37679803	-	NaN	CSNK1A1L-001	ENST00000379800	casein kinase 1, alpha 1-like [Source:HGNC Symbol;Acc:20289]	mRNA	overlapping	0	1	1	2.22669
CTD-2383M3.1	11	100554893	100558686	-	NaN	CTD-2383M3.1-001	ENST00000501397	No description	mRNA	overlapping	0	1	1.19227	2.22669
DNAH6	2	84743579	85046713	+	NaN	DNAH6-004	ENST00000476689	dynein, axonemal, heavy chain 6 [Source:HGNC Symbol;Acc:2951]	mRNA	overlapping	0	1	1.96134	2.22669
EAF2	3	121554030	121605373	+	NaN	EAF2-002	ENST00000490434	ELL associated factor 2 [Source:HGNC Symbol;Acc:23115]	mRNA	overlapping	0	1	1	2.22669
FAM72C	1	149438750	149459549	-	NaN	FAM72C-002	ENST00000492131	family with sequence similarity 72, member C [Source:HGNC Symbol;Acc:30602]	mRNA	overlapping	0	1	1	2.22669
FGF10	5	44303646	44389808	-	NaN	FGF10-001	ENST00000264664	fibroblast growth factor 10 [Source:HGNC Symbol;Acc:3666]	mRNA	overlapping	0	1	4.07628	2.22669
FOXA1	14	38059189	38069245	-	NaN	FOXA1-001	ENST00000250448	forkhead box A1 [Source:HGNC Symbol;Acc:5021]	mRNA	overlapping	0	1	3.30721	2.22669
GOLGA8J	15	30375158	30385702	+	NaN	GOLGA8J-201	ENST00000341650	golgin A8 family, member J [Source:HGNC Symbol;Acc:38650]	mRNA	overlapping	0	1	2.53814	2.22669
GPR110	6	46963107	47010099	-	NaN	GPR110-202	ENST00000371252	G protein-coupled receptor 110 [Source:HGNC Symbol;Acc:18990]	mRNA	overlapping	0	1	4.46081	2.22669
HBQ1	16	230452	231180	+	NaN	HBQ1-001	ENST00000199708	hemoglobin, theta 1 [Source:HGNC Symbol;Acc:4833]	mRNA	overlapping	0	1	1	2.22669
HLA-DMB	6	32902406	32908847	-	NaN	HLA-DMB-005	ENST00000487996	major histocompatibility complex, class II, DM beta [Source:HGNC Symbol;Acc:4935]	mRNA	overlapping	0	1	1.76907	2.22669
HOXB8	17	46688446	46692653	-	NaN	RP11-357H14.19-001	ENST00000438772	No description	mRNA	overlapping	0	1	1	2.22669
IHH	2	219919146	219925189	-	NaN	IHH-001	ENST00000295731	Indian hedgehog [Source:HGNC Symbol;Acc:5956]	mRNA	overlapping	0	1	1.38453	2.22669
KCNC1	11	17756359	17804602	+	NaN	KCNC1-002	ENST00000265969	potassium voltage-gated channel, Shaw-related subfamily, member 1 [Source:HGNC Symbol;Acc:6233]	mRNA	overlapping	0	1	1.76907	2.22669
KCND2	7	119913722	120390385	+	NaN	KCND2-001	ENST00000331113	potassium voltage-gated channel, Shal-related subfamily, member 2 [Source:HGNC Symbol;Acc:6238]	mRNA	overlapping	0	1	5.61442	2.22669
KCNK12	2	47747910	47798078	-	NaN	MSH2-005	ENST00000461394	mutS homolog 2, colon cancer, nonpolyposis type 1 (E. coli) [Source:HGNC Symbol;Acc:7325]	mRNA	overlapping	0	1	1.19227	2.22669
KCNQ4	1	41249684	41306124	+	NaN	KCNQ4-001	ENST00000347132	potassium voltage-gated channel, KQT-like subfamily, member 4 [Source:HGNC Symbol;Acc:6298]	mRNA	overlapping	0	1	1.76907	2.22669
KRTAP2-1	17	39202793	39203568	-	NaN	KRTAP2-1-001	ENST00000391419	keratin associated protein 2-1 [Source:HGNC Symbol;Acc:16775]	mRNA	overlapping	0	1	1	2.22669
KRTAP5-2	11	1618409	1619524	-	NaN	RP13-25N22.1-004	ENST00000524947	No description	mRNA	overlapping	0	1	1.38453	2.22669
LANCL3	X	37430822	37543716	+	NaN	RP5-972B16.2-001	ENST00000465127	Uncharacterized proteincDNA FLJ59144, highly similar to Tetraspanin-7 [Source:UniProtKB/TrEMBL;Acc:B4E171]	mRNA	overlapping	0	1	1.96134	2.22669
LINC00087	X	134229015	134232654	-	NaN	LINC00087-003	ENST00000437661	long intergenic non-protein coding RNA 87 [Source:HGNC Symbol;Acc:34500]	mRNA	overlapping	0	1	3.49948	2.22669
MC4R	18	58038564	58040001	-	NaN	MC4R-001	ENST00000299766	melanocortin 4 receptor [Source:HGNC Symbol;Acc:6932]	mRNA	overlapping	0	1	1	2.22669
MDFI	6	41604620	41621984	+	NaN	MDFI-005	ENST00000432027	MyoD family inhibitor [Source:HGNC Symbol;Acc:6967]	mRNA	overlapping	0	1	1	2.22669
MUC16	19	8959520	9092018	-	NaN	MUC16-001	ENST00000397910	mucin 16, cell surface associated [Source:HGNC Symbol;Acc:15582]	mRNA	overlapping	0	1	1.5768	2.22669
MYBPC2	19	50936160	50969583	+	NaN	MYBPC2-201	ENST00000357701	myosin binding protein C, fast type [Source:HGNC Symbol;Acc:7550]	mRNA	overlapping	0	1	1.76907	2.22669
NCKAP1L	12	54891495	54937726	+	NaN	NCKAP1L-001	ENST00000293373	NCK-associated protein 1-like [Source:HGNC Symbol;Acc:4862]	mRNA	overlapping	0	1	1.19227	2.22669
NOS1	12	117636114	117889975	-	NaN	NOS1-202	ENST00000397605	nitric oxide synthase 1 (neuronal) [Source:HGNC Symbol;Acc:7872]	mRNA	overlapping	0	1	2.92267	2.22669
OR1N2	9	125315391	125316493	+	NaN	OR1N2-001	ENST00000373688	olfactory receptor, family 1, subfamily N, member 2 [Source:HGNC Symbol;Acc:15111]	mRNA	overlapping	0	1	1.38453	2.22669
PDZD4	X	153067621	153096020	-	NaN	PDZD4-002	ENST00000164640	PDZ domain containing 4 [Source:HGNC Symbol;Acc:21167]	mRNA	overlapping	0	1	1.96134	2.22669
PLA1A	3	119316689	119348658	+	NaN	PLA1A-001	ENST00000273371	phospholipase A1 member A [Source:HGNC Symbol;Acc:17661]	mRNA	overlapping	0	1	3.69174	2.22669
PRKCB	16	23847322	24231932	+	NaN	PRKCB-001	ENST00000321728	protein kinase C, beta [Source:HGNC Symbol;Acc:9395]	mRNA	overlapping	0	1	1.19227	2.22669
PRRG3	X	150863596	150874396	+	NaN	PRRG3-003	ENST00000448726	proline rich Gla (G-carboxyglutamic acid) 3 (transmembrane) [Source:HGNC Symbol;Acc:30798]	mRNA	overlapping	0	1	1	2.22669
PSORS1C3	6	31141512	31145676	-	NaN	POU5F1-004	ENST00000441888	POU class 5 homeobox 1 [Source:HGNC Symbol;Acc:9221]	mRNA	overlapping	0	1	3.11494	2.22669
PTH2R	2	209224438	209719227	+	NaN	PTH2R-002	ENST00000413482	parathyroid hormone 2 receptor [Source:HGNC Symbol;Acc:9609]	mRNA	overlapping	0	1	1	2.22669
RASA2-IT1	3	141243975	141244963	+	NaN	RASA2-004	ENST00000515549	RAS p21 protein activator 2 [Source:HGNC Symbol;Acc:9872]	mRNA	overlapping	0	1	1	2.22669
RDH16	12	57345219	57353158	-	NaN	RDH16-002	ENST00000398138	retinol dehydrogenase 16 (all-trans) [Source:HGNC Symbol;Acc:29674]	mRNA	overlapping	0	1	2.53814	2.22669
RP11-10J21.4	8	142262385	142263391	-	NaN	SLC45A4-003	ENST00000517878	solute carrier family 45, member 4 [Source:HGNC Symbol;Acc:29196]	mRNA	overlapping	0	1	1.38453	2.22669
RP11-134N1.2	12	14369524	14374231	+	NaN	RP11-134N1.2-001	ENST00000538329	No description	mRNA	overlapping	0	1	1	2.22669
RP11-162D9.3	8	54090131	54155243	+	NaN	RP11-162D9.3-001	ENST00000529837	No description	mRNA	overlapping	0	1	1.96134	2.22669
RP11-182J1.10	15	85043609	85045612	+	NaN	RP11-182J1.10-001	ENST00000559065	No description	mRNA	overlapping	0	1	1.19227	2.22669
RP11-231P20.3	1	26575392	26580855	+	NaN	CEP85-001	ENST00000476272	centrosomal protein 85kDa [Source:HGNC Symbol;Acc:25309]	mRNA	overlapping	0	1	1	2.22669
RP11-277A4.4	1	32517892	32539075	-	NaN	KHDRBS1-004	ENST00000484270	KH domain containing, RNA binding, signal transduction associated 1 [Source:HGNC Symbol;Acc:18116]	mRNA	overlapping	0	1	3.11494	2.22669
RP11-314N13.3	20	1342266	1343229	+	NaN	FKBP1A-SDCBP2-001	ENST00000446423	FKBP1A-SDCBP2 readthrough (non-protein coding) [Source:HGNC Symbol;Acc:41997]	mRNA	overlapping	0	1	2.34587	2.22669
RP11-343J18.1	9	129032400	129038197	-	NaN	RP11-343J18.1-001	ENST00000419853	No description	mRNA	overlapping	0	1	1	2.22669
RP11-383J24.1	8	125283924	125289825	+	NaN	RP11-383J24.1-001	ENST00000517482	No description	mRNA	overlapping	0	1	1	2.22669
RP11-399D6.2	9	22646199	22824212	+	NaN	RP11-399D6.2-001	ENST00000436786	No description	mRNA	overlapping	0	1	10.0366	2.22669
RP11-400N13.1	1	222262511	222560776	-	NaN	RP11-400N13.1-001	ENST00000416510	No description	mRNA	overlapping	0	1	1	2.22669
RP11-461C13.1	5	53616774	53710957	+	NaN	RP11-461C13.1-003	ENST00000523194	No description	mRNA	overlapping	0	1	1	2.22669
RP11-51J9.4	8	30034070	30038404	-	NaN	LEPROTL1-008	ENST00000520739	leptin receptor overlapping transcript-like 1 [Source:HGNC Symbol;Acc:6555]	mRNA	overlapping	0	1	1.5768	2.22669
RP11-571M6.8	12	58117572	58119448	-	NaN	RP11-571M6.8-001	ENST00000548410	No description	mRNA	overlapping	0	1	1.5768	2.22669
RP11-594N15.2	8	79338338	79470738	-	NaN	RP11-594N15.2-003	ENST00000522807	No description	mRNA	overlapping	0	1	1.96134	2.22669
RP11-598F7.6	12	276022	291565	-	NaN	IQSEC3-002	ENST00000538872	IQ motif and Sec7 domain 3 [Source:HGNC Symbol;Acc:29193]	mRNA	overlapping	0	1	1	2.22669
RP11-630A13.2	4	57396775	57469422	+	NaN	RP11-630A13.2-001	ENST00000512175	No description	mRNA	overlapping	0	1	1	2.22669
RP11-67M24.5	4	77157422	77177613	+	NaN	FAM47E-007	ENST00000510197	family with sequence similarity 47, member E [Source:HGNC Symbol;Acc:34343]	mRNA	overlapping	0	1	1	2.22669
RP11-739P1.2	4	184908831	184909903	+	NaN	STOX2-005	ENST00000511250	storkhead box 2 [Source:HGNC Symbol;Acc:25450]	mRNA	overlapping	0	1	1	2.22669
RP11-7F17.3	14	77535523	77542687	-	NaN	RP11-7F17.5-001	ENST00000500215	No description	mRNA	overlapping	0	1	1.5768	2.22669
RP13-25N22.1	11	1592583	1620414	+	NaN	DUSP8-001	ENST00000397374	dual specificity phosphatase 8 [Source:HGNC Symbol;Acc:3074]	mRNA	overlapping	0	1	1.76907	2.22669
RP13-977J11.8	12	132674758	132675542	+	NaN	RP13-977J11.8-001	ENST00000535242	No description	mRNA	overlapping	0	1	1	2.22669
RP3-443C4.2	6	152134411	152135314	-	NaN	ESR1-204	ENST00000440973	estrogen receptor 1 [Source:HGNC Symbol;Acc:3467]	mRNA	overlapping	0	1	1	2.22669
RP4-599G15.3	1	120143780	120145118	+	NaN	RP4-599G15.3-001	ENST00000450675	No description	mRNA	overlapping	0	1	1.38453	2.22669
RP4-752I6.1	1	27783709	27786093	+	NaN	WASF2-001	ENST00000430629	WAS protein family, member 2 [Source:HGNC Symbol;Acc:12733]	mRNA	overlapping	0	1	1.19227	2.22669
RP5-930J4.2	1	21059373	21060445	+	NaN	RP5-930J4.2-001	ENST00000436642	No description	mRNA	overlapping	0	1	1.5768	2.22669
RYR1	19	38924340	39078204	+	NaN	RYR1-202	ENST00000359596	ryanodine receptor 1 (skeletal) [Source:HGNC Symbol;Acc:10483]	mRNA	overlapping	0	1	2.34587	2.22669
SIX3	2	45168902	45173216	+	NaN	AC012354.5-001	ENST00000419364	No description	mRNA	overlapping	0	1	1.76907	2.22669
SRGAP3-AS3	3	9258579	9261192	+	NaN	SRGAP3-001	ENST00000383836	SLIT-ROBO Rho GTPase activating protein 3 [Source:HGNC Symbol;Acc:19744]	mRNA	overlapping	0	1	1	2.22669
TAC4	17	47915671	47925379	-	NaN	TAC4-001	ENST00000352793	tachykinin 4 (hemokinin) [Source:HGNC Symbol;Acc:16641]	mRNA	overlapping	0	1	1	2.22669
TRPV6	7	142568956	142583507	-	NaN	TRPV6-001	ENST00000359396	transient receptor potential cation channel, subfamily V, member 6 [Source:HGNC Symbol;Acc:14006]	mRNA	overlapping	0	1	4.46081	2.22669
XXbac-B33L19.4	22	20330726	20331888	-	NaN	XXbac-B33L19.3-201	ENST00000452697	No description	mRNA	overlapping	0	1	1	2.22669
PRICKLE1	12	42852140	42984157	-	NaN	PPHLN1-024	ENST00000317560	periphilin 1 [Source:HGNC Symbol;Acc:19369]	mRNA	overlapping	0	1	2.32356	2.21991
LDOC1	X	140269934	140271310	-	NaN	LDOC1-002	ENST00000460721	leucine zipper, down-regulated in cancer 1 [Source:HGNC Symbol;Acc:6548]	mRNA	overlapping	0	1	0.64053	2.21922
SUSD5	3	33191537	33260707	-	NaN	SUSD5-001	ENST00000309558	sushi domain containing 5 [Source:HGNC Symbol;Acc:29061]	mRNA	overlapping	0	1	0.357759	2.2174
PLEKHG4	16	67311413	67323402	+	NaN	PLEKHG4-201	ENST00000360461	pleckstrin homology domain containing, family G (with RhoGef domain) member 4 [Source:HGNC Symbol;Acc:24501]	mRNA	overlapping	0	1	1.84591	2.21735
AC114689.1	18	65183783	65566853	+	NaN	DSEL-001	ENST00000310045	dermatan sulfate epimerase-like [Source:HGNC Symbol;Acc:18144]	mRNA	overlapping	0	1	1.22759	2.21547
AC135050.2	16	31052374	31054276	+	NaN	AC135050.2-201	ENST00000503629	No description	mRNA	overlapping	0	1	2.27346	2.21484
RP3-410C9.1	20	26167655	26189869	-	NaN	RP3-410C9.1-001	ENST00000432499	No description	mRNA	overlapping	0	1	2.40382	2.21484
GDNF	5	37812779	37839788	-	NaN	GDNF-001	ENST00000326524	glial cell derived neurotrophic factor [Source:HGNC Symbol;Acc:4232]	mRNA	overlapping	0	1	0.896038	2.2134
PROCA1	17	27030215	27038872	-	NaN	PROCA1-001	ENST00000301039	protein interacting with cyclin A1 [Source:HGNC Symbol;Acc:28600]	mRNA	overlapping	0	1	2.46197	2.21309
AP006621.8	11	823634	832883	-	NaN	PNPLA2-001	ENST00000336615	patatin-like phospholipase domain containing 2 [Source:HGNC Symbol;Acc:30802]	mRNA	overlapping	0	1	0.984009	2.21247
EPB41L1	20	34679426	34820721	+	NaN	EPB41L1-013	ENST00000202028	erythrocyte membrane protein band 4.1-like 1 [Source:HGNC Symbol;Acc:3378]	mRNA	overlapping	0	1	1.63809	2.21162
PELI3	11	66234216	66244808	+	NaN	PELI3-002	ENST00000349459	pellino homolog 3 (Drosophila) [Source:HGNC Symbol;Acc:30010]	mRNA	overlapping	0	1	1.78207	2.21075
APCDD1	18	10454625	10488698	+	NaN	APCDD1-001	ENST00000355285	adenomatosis polyposis coli down-regulated 1 [Source:HGNC Symbol;Acc:15718]	mRNA	overlapping	0	1	4.70027	2.20967
AMIGO1	1	110046797	110052360	-	NaN	AMIGO1-001	ENST00000369864	adhesion molecule with Ig-like domain 1 [Source:HGNC Symbol;Acc:20824]	mRNA	overlapping	0	1	1.33862	2.20909
SLC40A1	2	190425305	190448484	-	NaN	SLC40A1-001	ENST00000261024	solute carrier family 40 (iron-regulated transporter), member 1 [Source:HGNC Symbol;Acc:10909]	mRNA	overlapping	0	1	3.20927	2.209
ROBO2	3	75955846	77699115	+	NaN	ROBO2-001	ENST00000487694	roundabout, axon guidance receptor, homolog 2 (Drosophila) [Source:HGNC Symbol;Acc:10250]	mRNA	overlapping	0	1	2.27008	2.20893
C16orf86	16	67700719	67702660	+	NaN	C16orf86-002	ENST00000403458	chromosome 16 open reading frame 86 [Source:HGNC Symbol;Acc:33755]	mRNA	overlapping	0	1	2.3282	2.20884
NPHP3-AS1	3	132440594	132593067	+	NaN	NPHP3-001	ENST00000471702	nephronophthisis 3 (adolescent) [Source:HGNC Symbol;Acc:7907]	mRNA	overlapping	0	1	2.55709	2.20846
XXbac-BPG116M5.17	6	31895475	31919825	+	NaN	C2-017	ENST00000469372	complement component 2 [Source:HGNC Symbol;Acc:1248]	mRNA	overlapping	0	1	8.07065	2.20838
SPTBN2	11	66452719	66496697	-	NaN	SPTBN2-001	ENST00000533211	spectrin, beta, non-erythrocytic 2 [Source:HGNC Symbol;Acc:11276]	mRNA	overlapping	0	1	1.59614	2.20801
AL009179.1	6	27661858	27676935	+	NaN	AL009179.1-201	ENST00000446316	No description	mRNA	overlapping	0	1	1.34624	2.20673
ASGR1	17	7076750	7082883	-	NaN	ASGR1-001	ENST00000269299	asialoglycoprotein receptor 1 [Source:HGNC Symbol;Acc:742]	mRNA	overlapping	0	1	1.15665	2.20673
CALY	10	135138927	135150475	-	NaN	ZNF511-201	ENST00000368554	zinc finger protein 511 [Source:HGNC Symbol;Acc:28445]	mRNA	overlapping	0	1	1.25145	2.20673
SLC15A2	3	121612936	121663034	+	NaN	SLC15A2-001	ENST00000489711	solute carrier family 15 (H+/peptide transporter), member 2 [Source:HGNC Symbol;Acc:10921]	mRNA	overlapping	0	1	1.06185	2.20673
ZFP2	5	178322895	178360213	+	NaN	RP11-281O15.3-001	ENST00000367003	No description	mRNA	overlapping	0	1	2.29423	2.20673
C1orf167	1	11821844	11849642	+	NaN	C1orf167-201	ENST00000433342	chromosome 1 open reading frame 167 [Source:HGNC Symbol;Acc:25262]	mRNA	overlapping	0	1	3.2207	2.20614
RARRES3	11	63304281	63313934	+	NaN	RARRES3-003	ENST00000537871	retinoic acid receptor responder (tazarotene induced) 3 [Source:HGNC Symbol;Acc:9869]	mRNA	overlapping	0	1	6.60498	2.2056
ZNF10	12	133707161	133736051	+	NaN	ZNF10-007	ENST00000538918	zinc finger protein 10 [Source:HGNC Symbol;Acc:12879]	mRNA	overlapping	0	1	1.73982	2.20414
TMEM150A	2	85825671	85830319	-	NaN	TMEM150A-002	ENST00000306353	transmembrane protein 150A [Source:HGNC Symbol;Acc:24677]	mRNA	overlapping	0	1	2.13592	2.20339
CNIH3	1	224622362	224928251	+	NaN	PARP1-202	ENST00000432338	poly (ADP-ribose) polymerase 1 [Source:HGNC Symbol;Acc:270]	mRNA	overlapping	0	1	1.2053	2.20325
PIK3R3	1	46505812	46642160	-	NaN	PIK3R3-002	ENST00000372006	phosphoinositide-3-kinase, regulatory subunit 3 (gamma) [Source:HGNC Symbol;Acc:8981]	mRNA	overlapping	0	1	0.833906	2.20125
GADD45A	1	68150744	68154021	+	NaN	GADD45A-001	ENST00000370986	growth arrest and DNA-damage-inducible, alpha [Source:HGNC Symbol;Acc:4095]	mRNA	overlapping	0	1	1.02481	2.20103
ACCN3	7	150745379	150749843	+	NaN	ACCN3-001	ENST00000357922	amiloride-sensitive cation channel 3 [Source:HGNC Symbol;Acc:101]	mRNA	overlapping	0	1	7.5616	2.2002
EDA2R	X	65815479	65859108	-	NaN	EDA2R-001	ENST00000374719	ectodysplasin A2 receptor [Source:HGNC Symbol;Acc:17756]	mRNA	overlapping	0	1	2.02426	2.19933
FAM180A	7	135413096	135433594	-	NaN	AC091736.10-001	ENST00000378428	No description	mRNA	overlapping	0	1	1.43306	2.19628
NBL1	1	19967048	19984945	+	NaN	NBL1-004	ENST00000428975	neuroblastoma, suppression of tumorigenicity 1 [Source:HGNC Symbol;Acc:7650]	mRNA	overlapping	0	1	2.67979	2.19423
ABC12-49244600F4.3	12	7260648	7275097	+	NaN	C1RL-006	ENST00000545280	complement component 1, r subcomponent-like [Source:HGNC Symbol;Acc:21265]	mRNA	overlapping	0	1	1.92965	2.19175
SSH3	11	67070919	67080078	+	NaN	SSH3-001	ENST00000308127	slingshot homolog 3 (Drosophila) [Source:HGNC Symbol;Acc:30581]	mRNA	overlapping	0	1	1.12455	2.1916
RP11-347I19.3	12	122217514	122241309	-	NaN	AC084018.1-201	ENST00000394512	No description	mRNA	overlapping	0	1	1.92589	2.18988
AC046143.7	3	194208183	194239008	+	NaN	ATP13A3-001	ENST00000439040	ATPase type 13A3 [Source:HGNC Symbol;Acc:24113]	mRNA	overlapping	0	1	0.874919	2.18703
VPS37D	7	73082155	73086442	+	NaN	VPS37D-001	ENST00000324941	vacuolar protein sorting 37 homolog D (S. cerevisiae) [Source:HGNC Symbol;Acc:18287]	mRNA	overlapping	0	1	3.11635	2.18703
AF011889.4	X	148614831	148622358	-	NaN	IDS-203	ENST00000541269	iduronate 2-sulfatase [Source:HGNC Symbol;Acc:5389]	mRNA	overlapping	0	1	3.02983	2.18664
RP11-445H22.3	20	43285092	43324737	-	NaN	RP11-445H22.3-001	ENST00000255183	No description	mRNA	overlapping	0	1	8.28021	2.18664
AC091153.4	17	4578674	4600129	+	NaN	AC091153.1-201	ENST00000301396	Uncharacterized protein [Source:UniProtKB/TrEMBL;Acc:C9JFV4]	mRNA	overlapping	0	1	1.30786	2.18606
CTA-398F10.1	8	8272200	8282142	-	NaN	CTA-398F10.1-001	ENST00000517681	No description	mRNA	overlapping	0	1	1.30786	2.18606
HLA-DOA	6	32971955	32977389	-	NaN	HLA-DOA-001	ENST00000229829	major histocompatibility complex, class II, DO alpha [Source:HGNC Symbol;Acc:4936]	mRNA	overlapping	0	1	1.14839	2.18606
HLF	17	53342321	53402426	+	NaN	HLF-201	ENST00000226067	hepatic leukemia factor [Source:HGNC Symbol;Acc:4977]	mRNA	overlapping	0	1	0.82944	2.18606
KRTAP4-7	17	39240459	39241396	+	NaN	KRTAP4-7-001	ENST00000391417	keratin associated protein 4-7 [Source:HGNC Symbol;Acc:18898]	mRNA	overlapping	0	1	0.82944	2.18606
RP11-16E12.1	15	31508223	31516648	+	NaN	CHRNA7-202	ENST00000437966	cholinergic receptor, nicotinic, alpha 7 [Source:HGNC Symbol;Acc:1960]	mRNA	overlapping	0	1	1.46734	2.18606
RP11-61I13.2	6	39865116	39867847	-	NaN	DAAM2-001	ENST00000274867	dishevelled associated activator of morphogenesis 2 [Source:HGNC Symbol;Acc:18143]	mRNA	overlapping	0	1	0.988914	2.18606
RP11-624G17.3	11	57243966	57245007	-	NaN	RTN4RL2-001	ENST00000335099	reticulon 4 receptor-like 2 [Source:HGNC Symbol;Acc:23053]	mRNA	overlapping	0	1	2.58366	2.18606
RP11-697M17.2	8	76079939	76088891	-	NaN	RP11-697M17.2-001	ENST00000467082	No description	mRNA	overlapping	0	1	1.30786	2.18606
RP11-933H2.4	3	131043936	131100319	-	NaN	NEK11-005	ENST00000510769	NIMA (never in mitosis gene a)- related kinase 11 [Source:HGNC Symbol;Acc:18593]	mRNA	overlapping	0	1	3.06208	2.18606
RP5-982E9.1	7	156376854	156398461	-	NaN	AC073871.2-006	ENST00000425712	No description	mRNA	overlapping	0	1	0.988914	2.18606
RUNDC3B	7	87256864	87461611	+	NaN	ABCB1-001	ENST00000265724	ATP-binding cassette, sub-family B (MDR/TAP), member 1 [Source:HGNC Symbol;Acc:40]	mRNA	overlapping	0	1	0.988914	2.18606
SLC5A9	1	48688357	48714316	+	NaN	SLC5A9-006	ENST00000425816	solute carrier family 5 (sodium/glucose cotransporter), member 9 [Source:HGNC Symbol;Acc:22146]	mRNA	overlapping	0	1	6.09209	2.18606
SLC6A20	3	45796942	45838027	-	NaN	SLC6A20-002	ENST00000353278	solute carrier family 6 (proline IMINO transporter), member 20 [Source:HGNC Symbol;Acc:30927]	mRNA	overlapping	0	1	1.46734	2.18606
THRB-IT1	3	24496627	24500925	-	NaN	THRB-201	ENST00000396671	thyroid hormone receptor, beta [Source:HGNC Symbol;Acc:11799]	mRNA	overlapping	0	1	3.38103	2.18606
DCN	12	91539025	91576900	-	NaN	DCN-001	ENST00000052754	decorin [Source:HGNC Symbol;Acc:2705]	mRNA	overlapping	0	1	9.29686	2.18452
SCNN1D	1	1214447	1227409	+	NaN	RP5-902P8.10-001	ENST00000434139	No description	mRNA	overlapping	0	1	1.65291	2.18424
TGFA	2	70674412	70781325	-	NaN	TGFA-001	ENST00000295400	transforming growth factor, alpha [Source:HGNC Symbol;Acc:11765]	mRNA	overlapping	0	1	0.0937237	2.18399
ZGLP1	19	10415479	10420556	-	NaN	ZGLP1-001	ENST00000403903	zinc finger, GATA-like protein 1 [Source:HGNC Symbol;Acc:37245]	mRNA	overlapping	0	1	1.0623	2.18085
FBXO27	19	39514665	39523198	-	NaN	FBXO27-201	ENST00000292853	F-box protein 27 [Source:HGNC Symbol;Acc:18753]	mRNA	overlapping	0	1	1.29316	2.17886
ADAMTSL5	19	1505017	1513188	-	NaN	ADAMTSL5-203	ENST00000413997	ADAMTS-like 5 [Source:HGNC Symbol;Acc:27912]	mRNA	overlapping	0	1	2.81085	2.17869
HEXIM2	17	43238271	43247406	+	NaN	HEXIM2-201	ENST00000307275	hexamethylene bis-acetamide inducible 2 [Source:HGNC Symbol;Acc:28591]	mRNA	overlapping	0	1	2.18441	2.17786
TRAPPC2P1	19	57874879	57876721	+	NaN	TRAPPC2P1-201	ENST00000543226	trafficking protein particle complex 2 pseudogene 1 [Source:HGNC Symbol;Acc:10710]	mRNA	overlapping	0	1	0.954592	2.17786
AC093734.11	7	1609709	1629262	+	NaN	PSMG3-003	ENST00000252329	proteasome (prosome, macropain) assembly chaperone 3 [Source:HGNC Symbol;Acc:22420]	mRNA	overlapping	0	1	2.11543	2.17629
AC007773.1	19	32880959	32896445	-	NaN	AC007773.1-201	ENST00000509808	No description	mRNA	overlapping	0	1	1.23098	2.17509
AC111170.2	17	75440786	75443249	+	NaN	SEPT9-204	ENST00000427177	septin 9 [Source:HGNC Symbol;Acc:7323]	mRNA	overlapping	0	1	2.00724	2.17509
PHYHIP	8	22077222	22089854	-	NaN	PHYHIP-002	ENST00000321613	phytanoyl-CoA 2-hydroxylase interacting protein [Source:HGNC Symbol;Acc:16865]	mRNA	overlapping	0	1	4.11422	2.17509
MAP2	2	210288782	210598842	+	NaN	MAP2-003	ENST00000199940	microtubule-associated protein 2 [Source:HGNC Symbol;Acc:6839]	mRNA	overlapping	0	1	0.593915	2.17494
MAPK12	22	50683879	50700254	-	NaN	HDAC10-002	ENST00000415993	histone deacetylase 10 [Source:HGNC Symbol;Acc:18128]	mRNA	overlapping	0	1	1.15282	2.17449
EEA1	12	93164413	93323107	-	NaN	PLEKHG7-001	ENST00000344636	pleckstrin homology domain containing, family G (with RhoGef domain) member 7 [Source:HGNC Symbol;Acc:33829]	mRNA	overlapping	0	1	3.13871	2.17441
TIMP3	22	33197687	33259030	+	NaN	SYN3-001	ENST00000358763	synapsin III [Source:HGNC Symbol;Acc:11496]	mRNA	overlapping	0	1	1.09665	2.17141
OVGP1	1	111956936	111970399	-	NaN	OVGP1-001	ENST00000369732	oviductal glycoprotein 1, 120kDa [Source:HGNC Symbol;Acc:8524]	mRNA	overlapping	0	1	1.98626	2.16994
ZSCAN18	19	58595212	58629793	-	NaN	ZNF135-006	ENST00000515535	zinc finger protein 135 [Source:HGNC Symbol;Acc:12919]	mRNA	overlapping	0	1	1.41636	2.16911
CSMD2	1	33979609	34631443	-	NaN	CSMD2-001	ENST00000241312	CUB and Sushi multiple domains 2 [Source:HGNC Symbol;Acc:19290]	mRNA	overlapping	0	1	0.248938	2.16762
PLEKHH2	2	43864412	43995126	+	NaN	PLEKHH2-001	ENST00000282406	pleckstrin homology domain containing, family H (with MyTH4 domain) member 2 [Source:HGNC Symbol;Acc:30506]	mRNA	overlapping	0	1	3.82794	2.16718
FOXH1	8	145698795	145701718	-	NaN	KIFC2-001	ENST00000301332	kinesin family member C2 [Source:HGNC Symbol;Acc:29530]	mRNA	overlapping	0	1	0.940561	2.16621
CTD-3074O7.5	11	66240961	66247704	-	NaN	PELI3-002	ENST00000349459	pellino homolog 3 (Drosophila) [Source:HGNC Symbol;Acc:30010]	mRNA	overlapping	0	1	1.71659	2.16548
HTRA1	10	124221041	124274424	+	NaN	HTRA1-001	ENST00000368984	HtrA serine peptidase 1 [Source:HGNC Symbol;Acc:9476]	mRNA	overlapping	0	1	2.58386	2.16544
ZNF862	7	149535456	149564568	+	NaN	ZNF862-001	ENST00000223210	zinc finger protein 862 [Source:HGNC Symbol;Acc:34519]	mRNA	overlapping	0	1	2.48127	2.16402
MACROD2	20	13976015	16033842	+	NaN	SEL1L2-011	ENST00000473203	sel-1 suppressor of lin-12-like 2 (C. elegans) [Source:HGNC Symbol;Acc:15897]	mRNA	overlapping	0	1	2.63307	2.16201
ARHGEF4	2	131594489	131804836	+	NaN	AC133785.1-001	ENST00000429282	No description	mRNA	overlapping	0	1	1.23032	2.16088
BBC3	19	47724079	47736023	-	NaN	BBC3-203	ENST00000439096	BCL2 binding component 3 [Source:HGNC Symbol;Acc:17868]	mRNA	overlapping	0	1	2.96914	2.16082
TGM1	14	24718320	24733638	-	NaN	TGM1-001	ENST00000206765	transglutaminase 1 (K polypeptide epidermal type I, protein-glutamine-gamma-glutamyltransferase) [Source:HGNC Symbol;Acc:11777]	mRNA	overlapping	0	1	1.28999	2.16044
DFNB31	9	117164360	117267730	-	NaN	DFNB31-001	ENST00000265134	deafness, autosomal recessive 31 [Source:HGNC Symbol;Acc:16361]	mRNA	overlapping	0	1	2.33406	2.15836
PRX	19	40899672	40919273	-	NaN	PRX-202	ENST00000324001	periaxin [Source:HGNC Symbol;Acc:13797]	mRNA	overlapping	0	1	3.46161	2.15808
AC005498.1	19	57056935	57078774	-	NaN	ZFP28-201	ENST00000301318	zinc finger protein 28 homolog (mouse) [Source:HGNC Symbol;Acc:17801]	mRNA	overlapping	0	1	1.66225	2.15727
AC017099.3	2	98280680	98319519	+	NaN	AC017099.3-004	ENST00000450072	No description	mRNA	overlapping	0	1	2.07096	2.15727
AC093620.5	7	5459458	5460398	+	NaN	TNRC18-001	ENST00000399537	trinucleotide repeat containing 18 [Source:HGNC Symbol;Acc:11962]	mRNA	overlapping	0	1	1.25353	2.15727
AP000473.5	21	18003146	18013002	+	NaN	AP000473.5-001	ENST00000413645	No description	mRNA	overlapping	0	1	0.844821	2.15727
AP000640.8	11	59561584	59562189	-	NaN	STX3-201	ENST00000300150	syntaxin 3 [Source:HGNC Symbol;Acc:11438]	mRNA	overlapping	0	1	0.981059	2.15727
AP001469.7	21	47666804	47667596	+	NaN	MCM3AP-AS1-001	ENST00000414659	MCM3AP antisense RNA 1 (non-protein coding) [Source:HGNC Symbol;Acc:16417]	mRNA	overlapping	0	1	0.844821	2.15727
C5orf49	5	7830491	7851603	-	NaN	C5orf49-001	ENST00000399810	chromosome 5 open reading frame 49 [Source:HGNC Symbol;Acc:27028]	mRNA	overlapping	0	1	0.708584	2.15727
CCDC169-SOHLH2	13	36742931	36871979	-	NaN	SOHLH2-001	ENST00000379881	spermatogenesis and oogenesis specific basic helix-loop-helix 2 [Source:HGNC Symbol;Acc:26026]	mRNA	overlapping	0	1	2.07096	2.15727
CD1D	1	158149737	158154686	+	NaN	CD1D-001	ENST00000368171	CD1d molecule [Source:HGNC Symbol;Acc:1637]	mRNA	overlapping	0	1	0.708584	2.15727
CNKSR2	X	21392536	21672813	+	NaN	CNKSR2-201	ENST00000425654	connector enhancer of kinase suppressor of Ras 2 [Source:HGNC Symbol;Acc:19701]	mRNA	overlapping	0	1	2.61591	2.15727
EBI3	19	4229540	4237515	+	NaN	EBI3-201	ENST00000221847	Epstein-Barr virus induced 3 [Source:HGNC Symbol;Acc:3129]	mRNA	overlapping	0	1	0.981059	2.15727
KRTAP4-11	17	39273433	39274606	-	NaN	KRTAP4-11-001	ENST00000391413	keratin associated protein 4-11 [Source:HGNC Symbol;Acc:18911]	mRNA	overlapping	0	1	1.1173	2.15727
MYO1G	7	45002261	45018697	-	NaN	MYO1G-003	ENST00000483585	myosin IG [Source:HGNC Symbol;Acc:13880]	mRNA	overlapping	0	1	2.07096	2.15727
OR10A5	11	6866883	6867936	+	NaN	OR10A5-001	ENST00000299454	olfactory receptor, family 10, subfamily A, member 5 [Source:HGNC Symbol;Acc:15131]	mRNA	overlapping	0	1	0.708584	2.15727
PCDHB11	5	140579183	140582618	+	NaN	PCDHB11-201	ENST00000536699	protocadherin beta 11 [Source:HGNC Symbol;Acc:8682]	mRNA	overlapping	0	1	6.43056	2.15727
RAB37	17	72666717	72743474	+	NaN	RAB37-005	ENST00000340415	RAB37, member RAS oncogene family [Source:HGNC Symbol;Acc:30268]	mRNA	overlapping	0	1	0.981059	2.15727
RP11-575F12.2	12	127629617	127631077	-	NaN	RP11-575F12.2-001	ENST00000541419	No description	mRNA	overlapping	0	1	0.844821	2.15727
SOHLH2	13	36742345	36871979	-	NaN	SOHLH2-001	ENST00000379881	spermatogenesis and oogenesis specific basic helix-loop-helix 2 [Source:HGNC Symbol;Acc:26026]	mRNA	overlapping	0	1	2.07096	2.15727
ST6GALNAC2	17	74561461	74582145	-	NaN	ST6GALNAC2-201	ENST00000225276	ST6 euraminyl-2,3-beta-galactosyl-1,3)-N-acetylgalactosaminide alpha-2,6-sialyltransferase 2 [Source:HGNC Symbol;Acc:10867]	mRNA	overlapping	0	1	2.88838	2.15727
SYT16	14	62453803	62568431	+	NaN	SYT16-201	ENST00000446982	synaptotagmin XVI [Source:HGNC Symbol;Acc:23142]	mRNA	overlapping	0	1	0.981059	2.15727
THSD7B	2	137523115	138435287	+	NaN	THSD7B-002	ENST00000472720	thrombospondin, type I, domain containing 7B [Source:HGNC Symbol;Acc:29348]	mRNA	overlapping	0	1	6.5668	2.15727
TLL2	10	98124363	98273675	-	NaN	TLL2-001	ENST00000357947	tolloid-like 2 [Source:HGNC Symbol;Acc:11844]	mRNA	overlapping	0	1	1.38977	2.15727
WDFY4	10	49892921	50191001	+	NaN	WDFY4-008	ENST00000360890	WDFY family member 4 [Source:HGNC Symbol;Acc:29323]	mRNA	overlapping	0	1	3.97828	2.15727
WNT10B	12	49359123	49365546	-	NaN	WNT10B-001	ENST00000301061	wingless-type MMTV integration site family, member 10B [Source:HGNC Symbol;Acc:12775]	mRNA	overlapping	0	1	0.708584	2.15727
C14orf37	14	58466453	58764857	-	NaN	C14orf37-005	ENST00000556788	chromosome 14 open reading frame 37 [Source:HGNC Symbol;Acc:19846]	mRNA	overlapping	0	1	1.36119	2.1572
MAP9	4	156263810	156298122	-	NaN	RP11-27G13.2-001	ENST00000512269	No description	mRNA	overlapping	0	1	1.50738	2.15641
RP11-23J9.4	9	100000779	100139569	+	NaN	RP11-498P14.5-001	ENST00000366109	No description	mRNA	overlapping	0	1	2.64385	2.15467
RP11-346D6.6	10	54210637	54230293	-	NaN	RP11-346D6.6-002	ENST00000435813	No description	mRNA	overlapping	0	1	0.153501	2.15089
RP11-973D8.3	12	56347469	56347884	-	NaN	DGKA-001	ENST00000331886	diacylglycerol kinase, alpha 80kDa [Source:HGNC Symbol;Acc:2849]	mRNA	overlapping	0	1	0.747504	2.14937
RP1-90J20.7	6	2988201	2991400	+	NaN	RP1-90J20.7-003	ENST00000450238	No description	mRNA	overlapping	0	1	2.39331	2.14859
RP4-717I23.3	1	93727743	93811582	-	NaN	CCDC18-008	ENST00000343253	coiled-coil domain containing 18 [Source:HGNC Symbol;Acc:30370]	mRNA	overlapping	0	1	1.48457	2.14849
CTD-2517M22.16	8	145689200	145690484	+	NaN	CYHR1-001	ENST00000438911	cysteine/histidine-rich 1 [Source:HGNC Symbol;Acc:17806]	mRNA	overlapping	0	1	2.19756	2.14737
PPM1H	12	63038367	63328817	-	NaN	PPM1H-001	ENST00000228705	protein phosphatase, Mg2+/Mn2+ dependent, 1H [Source:HGNC Symbol;Acc:18583]	mRNA	overlapping	0	1	0.413839	2.1462
PLXNA3	X	153686621	153701989	+	NaN	PLXNA3-001	ENST00000369682	plexin A3 [Source:HGNC Symbol;Acc:9101]	mRNA	overlapping	0	1	0.952835	2.14504
CAMKK1	17	3763609	3796338	-	NaN	CAMKK1-001	ENST00000381769	calcium/calmodulin-dependent protein kinase kinase 1, alpha [Source:HGNC Symbol;Acc:1469]	mRNA	overlapping	0	1	2.4017	2.14381
CTC-366B18.2	5	74894307	74895205	-	NaN	POLK-001	ENST00000241436	polymerase (DNA directed) kappa [Source:HGNC Symbol;Acc:9183]	mRNA	overlapping	0	1	1.02525	2.14376
ANKRD57	2	110371911	110376563	+	NaN	ANKRD57-001	ENST00000356454	ankyrin repeat domain 57 [Source:HGNC Symbol;Acc:26149]	mRNA	overlapping	0	1	0.703375	2.14347
KIAA0895L	16	67209509	67217883	-	NaN	NOL3-202	ENST00000432069	nucleolar protein 3 (apoptosis repressor with CARD domain) [Source:HGNC Symbol;Acc:7869]	mRNA	overlapping	0	1	1.28971	2.14293
CES2	16	66968347	66978999	+	NaN	CES2-201	ENST00000417689	carboxylesterase 2 [Source:HGNC Symbol;Acc:1864]	mRNA	overlapping	0	1	1.2928	2.14195
GSTT2B	22	24299601	24303373	-	NaN	GSTT2B-001	ENST00000290765	glutathione S-transferase theta 2B (gene/pseudogene) [Source:HGNC Symbol;Acc:33437]	mRNA	overlapping	0	1	0.357759	2.14192
ADAMTS10	19	8645126	8673183	-	NaN	ADAMTS10-201	ENST00000270328	ADAM metallopeptidase with thrombospondin type 1 motif, 10 [Source:HGNC Symbol;Acc:13201]	mRNA	overlapping	0	1	4.84854	2.1406
P2RX7	12	121570622	121623876	+	NaN	P2RX7-004	ENST00000537312	purinergic receptor P2X, ligand-gated ion channel, 7 [Source:HGNC Symbol;Acc:8537]	mRNA	overlapping	0	1	6.91071	2.13931
MN1	22	28144265	28197486	-	NaN	MN1-001	ENST00000302326	meningioma (disrupted in balanced translocation) 1 [Source:HGNC Symbol;Acc:7180]	mRNA	overlapping	0	1	2.01573	2.13853
RP11-39E4.1	3	132440594	132546850	+	NaN	NPHP3-001	ENST00000471702	nephronophthisis 3 (adolescent) [Source:HGNC Symbol;Acc:7907]	mRNA	overlapping	0	1	2.55709	2.1371
S1PR3	9	91606362	91619925	+	NaN	C9orf47-001	ENST00000375851	chromosome 9 open reading frame 47 [Source:HGNC Symbol;Acc:23669]	mRNA	overlapping	0	1	1.34321	2.13671
AL356735.1	1	109965123	109968162	+	NaN	PSMA5-201	ENST00000538610	proteasome (prosome, macropain) subunit, alpha type, 5 [Source:HGNC Symbol;Acc:9534]	mRNA	overlapping	0	1	2.52105	2.1358
C9orf106	9	132083295	132087184	+	NaN	C9orf106-001	ENST00000316786	chromosome 9 open reading frame 106 [Source:HGNC Symbol;Acc:31370]	mRNA	overlapping	0	1	1.33193	2.1358
CTD-2054N24.2	15	100347228	100417353	+	NaN	CTD-2054N24.2-001	ENST00000559714	No description	mRNA	overlapping	0	1	2.0454	2.1358
KB-1639H6.2	8	104032415	104033656	-	NaN	KB-1639H6.2-001	ENST00000522416	No description	mRNA	overlapping	0	1	1.45085	2.1358
LIMS3	2	110656005	110726134	+	NaN	LIMS3-001	ENST00000437679	LIM and senescent cell antigen-like-containing domain protein 3 [Source:UniProtKB/Swiss-Prot;Acc:P0CW19]	mRNA	overlapping	0	1	0.975201	2.1358
MIR155HG	21	26934221	26947480	+	NaN	AL109616.1-201	ENST00000501838	No description	mRNA	overlapping	0	1	0.85629	2.1358
RP11-1018N14.2	17	49414076	49419932	+	NaN	RP11-1018N14.2-001	ENST00000441895	No description	mRNA	overlapping	0	1	2.16431	2.1358
RP11-10C8.2	8	13196083	13200263	+	NaN	DLC1-001	ENST00000276297	deleted in liver cancer 1 [Source:HGNC Symbol;Acc:2897]	mRNA	overlapping	0	1	1.33193	2.1358
RP11-1334A24.4	5	176865504	176874700	-	NaN	GRK6-001	ENST00000355472	G protein-coupled receptor kinase 6 [Source:HGNC Symbol;Acc:4545]	mRNA	overlapping	0	1	0.737379	2.1358
RP11-165J3.6	9	96197614	96199403	-	NaN	RP11-165J3.6-001	ENST00000445280	No description	mRNA	overlapping	0	1	0.85629	2.1358
RP11-544M22.1	1	160902255	160919712	+	NaN	RP11-312J18.6-001	ENST00000427339	No description	mRNA	overlapping	0	1	1.80758	2.1358
ANO7L1	1	16542404	16543823	-	NaN	ANO7L1-001	ENST00000442385	anoctamin 7-like 1 [Source:HGNC Symbol;Acc:32248]	mRNA	overlapping	0	1	0.390098	2.13331
FRZB	2	183698002	183731890	-	NaN	FRZB-001	ENST00000295113	frizzled-related protein [Source:HGNC Symbol;Acc:3959]	mRNA	overlapping	0	1	6.55507	2.13331
RAD21L1	20	1206700	1277065	+	NaN	RAD21L1-001	ENST00000402452	RAD21-like 1 (S. pombe) [Source:HGNC Symbol;Acc:16271]	mRNA	overlapping	0	1	1.33372	2.13331
RP11-463J10.3	14	52433721	52436518	-	NaN	GNG2-006	ENST00000553560	guanine nucleotide binding protein (G protein), gamma 2 [Source:HGNC Symbol;Acc:4404]	mRNA	overlapping	0	1	1.83698	2.13331
TCN2	22	31002825	31023265	+	NaN	MTMR3-012	ENST00000464734	myotubularin related protein 3 [Source:HGNC Symbol;Acc:7451]	mRNA	overlapping	0	1	6.09234	2.13298
AC079922.3	2	113399409	113403267	-	NaN	AC079922.3-001	ENST00000457336	No description	mRNA	overlapping	0	1	1.12052	2.13241
SLC6A17	1	110693108	110744824	+	NaN	SLC6A17-001	ENST00000331565	solute carrier family 6, member 17 [Source:HGNC Symbol;Acc:31399]	mRNA	overlapping	0	1	0.319605	2.13176
PERP	6	138411923	138428648	-	NaN	PERP-001	ENST00000421351	PERP, TP53 apoptosis effector [Source:HGNC Symbol;Acc:17637]	mRNA	overlapping	0	1	1.52887	2.13024
GLIS1	1	53971910	54199877	-	NaN	GLIS1-001	ENST00000312233	GLIS family zinc finger 1 [Source:HGNC Symbol;Acc:29525]	mRNA	overlapping	0	1	1.69917	2.12957
NFE2	12	54685895	54694905	-	NaN	RP11-968A15.8-001	ENST00000553061	No description	mRNA	overlapping	0	1	0.225464	2.12715
SLC26A6	3	48663156	48672926	-	NaN	SLC26A6-001	ENST00000420764	solute carrier family 26, member 6 [Source:HGNC Symbol;Acc:14472]	mRNA	overlapping	0	1	1.23397	2.12704
FGFRL1	4	1003724	1020685	+	NaN	FGFRL1-002	ENST00000512562	fibroblast growth factor receptor-like 1 [Source:HGNC Symbol;Acc:3693]	mRNA	overlapping	0	1	0.999276	2.12655
ACHE	7	100487615	100494594	-	NaN	ACHE-002	ENST00000419336	acetylcholinesterase [Source:HGNC Symbol;Acc:108]	mRNA	overlapping	0	1	1.56226	2.12612
AC145285.1	16	28814097	28829149	+	NaN	AC145285.1-201	ENST00000507031	No description	mRNA	overlapping	0	1	3.13579	2.12418
ANKRD36BP2	2	89065324	89106126	+	NaN	ANKRD36BP2-004	ENST00000421951	ankyrin repeat domain 36B pseudogene 2 [Source:HGNC Symbol;Acc:33607]	mRNA	overlapping	0	1	1.24964	2.12418
SLC22A17	14	23815515	23822121	-	NaN	SLC22A17-001	ENST00000354772	solute carrier family 22, member 17 [Source:HGNC Symbol;Acc:23095]	mRNA	overlapping	0	1	1.96835	2.12385
VAMP1	12	6571403	6580153	-	NaN	TAPBPL-004	ENST00000539384	TAP binding protein-like [Source:HGNC Symbol;Acc:30683]	mRNA	overlapping	0	1	1.54668	2.12154
RP11-195F19.5	9	34664160	34666109	-	NaN	RP11-195F19.30-001	ENST00000556719	No description	mRNA	overlapping	0	1	2.31449	2.12061
DCBLD2	3	98514785	98620533	-	NaN	ST3GAL6-025	ENST00000491912	ST3 beta-galactoside alpha-2,3-sialyltransferase 6 [Source:HGNC Symbol;Acc:18080]	mRNA	overlapping	0	1	0.660381	2.11994
A2ML1	12	8975068	9039597	+	NaN	A2ML1-AS1-001	ENST00000537288	A2ML1 antisense RNA 1 (non-protein coding) [Source:HGNC Symbol;Acc:41022]	mRNA	overlapping	0	1	1.70913	2.11918
AC074391.1	2	65663864	65919319	+	NaN	AC074391.1-002	ENST00000377977	No description	mRNA	overlapping	0	1	0.654182	2.11918
CHAD	17	48541857	48546327	-	NaN	ACSF2-003	ENST00000510410	acyl-CoA synthetase family member 2 [Source:HGNC Symbol;Acc:26101]	mRNA	overlapping	0	1	3.39704	2.11918
GALNTL6	4	172733405	173962710	+	NaN	GALNTL6-002	ENST00000511251escription=UDP-N-acetyl-alpha-D-galactosamine:polypeptideN-acetylgalactosaminyltransferase-like 6 [Source:HGNCSymbol;Acc:33844]	No description	mRNA	overlapping	0	1	0.548687	2.11918
MAGED4	X	51927919	51935364	+	NaN	MAGED4-201	ENST00000416960	melanoma antigen family D, 4 [Source:HGNC Symbol;Acc:23793]	mRNA	overlapping	0	1	0.759676	2.11918
RP5-884C9.2	1	38512986	38584697	+	NaN	RP5-884C9.2-002	ENST00000432922	No description	mRNA	overlapping	0	1	0.759676	2.11918
TMC1	9	75136717	75455695	+	NaN	TMC1-001	ENST00000297784	transmembrane channel-like 1 [Source:HGNC Symbol;Acc:16513]	mRNA	overlapping	0	1	0.548687	2.11918
TNFSF13B	13	108903588	108959385	+	NaN	TNFSF13B-003	ENST00000486502	tumor necrosis factor (ligand) superfamily, member 13b [Source:HGNC Symbol;Acc:11929]	mRNA	overlapping	0	1	8.98826	2.11918
CORO6	17	27941774	27949917	-	NaN	ANKRD13B-002	ENST00000487527	ankyrin repeat domain 13B [Source:HGNC Symbol;Acc:26363]	mRNA	overlapping	0	1	1.72272	2.11776
NEK10	3	27151576	27410951	-	NaN	NEK10-015	ENST00000295720	NIMA (never in mitosis gene a)- related kinase 10 [Source:HGNC Symbol;Acc:18592]	mRNA	overlapping	0	1	0.32906	2.11572
SGCG	13	23755091	23899304	+	NaN	SGCG-001	ENST00000218867	sarcoglycan, gamma (35kDa dystrophin-associated glycoprotein) [Source:HGNC Symbol;Acc:10809]	mRNA	overlapping	0	1	2.13958	2.11449
OR1J1	9	125239220	125240235	-	NaN	OR1J1-001	ENST00000259357	olfactory receptor, family 1, subfamily J, member 1 [Source:HGNC Symbol;Acc:8208]	mRNA	overlapping	0	1	0.533954	2.10898
PGPEP1	19	18451408	18480763	+	NaN	PGPEP1-202	ENST00000269919	pyroglutamyl-peptidase I [Source:HGNC Symbol;Acc:13568]	mRNA	overlapping	0	1	2.19188	2.10826
NPHS1	19	36316283	36342895	-	NaN	NPHS1-202	ENST00000378910	nephrosis 1, congenital, Finnish type (nephrin) [Source:HGNC Symbol;Acc:7908]	mRNA	overlapping	0	1	0.96705	2.10593
RNASE7	14	21510385	21512393	+	NaN	NDRG2-016	ENST00000403829	NDRG family member 2 [Source:HGNC Symbol;Acc:14460]	mRNA	overlapping	0	1	0.493056	2.10593
RP11-69D4.3	10	5017974	5018398	-	NaN	AKR1C1-201	ENST00000434459	aldo-keto reductase family 1, member C1 (dihydrodiol dehydrogenase 1; 20-alpha (3-alpha)-hydroxysteroid dehydrogenase) [Source:HGNC Symbol;Acc:384]	mRNA	overlapping	0	1	10.5417	2.10593
ZNF682	19	20115227	20150277	-	NaN	ZNF682-204	ENST00000397165	zinc finger protein 682 [Source:HGNC Symbol;Acc:28857]	mRNA	overlapping	0	1	2.38903	2.10593
ARHGEF37	5	148931510	149014531	+	NaN	ARHGEF37-002	ENST00000505810	Rho guanine nucleotide exchange factor (GEF) 37 [Source:HGNC Symbol;Acc:34430]	mRNA	overlapping	0	1	1.64289	2.10562
SAMD9L	7	92759368	92777682	-	NaN	SAMD9L-001	ENST00000318238	sterile alpha motif domain containing 9-like [Source:HGNC Symbol;Acc:1349]	mRNA	overlapping	0	1	1.81121	2.1035
TSGA10	2	99613724	99771427	-	NaN	TSGA10-001	ENST00000393483	testis specific, 10 [Source:HGNC Symbol;Acc:14927]	mRNA	overlapping	0	1	1.29873	2.1026
NUDT7	16	77756411	77776151	+	NaN	NUDT7-201	ENST00000268533	nudix (nucleoside diphosphate linked moiety X)-type motif 7 [Source:HGNC Symbol;Acc:8054]	mRNA	overlapping	0	1	1.56579	2.10227
C17orf90	17	79632067	79633618	-	NaN	C17orf90-201	ENST00000374741	chromosome 17 open reading frame 90 [Source:HGNC Symbol;Acc:27901]	mRNA	overlapping	0	1	1.15952	2.10221
RP11-144G7.2	11	107975801	107992411	-	NaN	CUL5-001	ENST00000393094	cullin 5 [Source:HGNC Symbol;Acc:2556]	mRNA	overlapping	0	1	1.52977	2.10048
CD14	5	140011313	140013286	-	NaN	CD14-001	ENST00000302014	CD14 molecule [Source:HGNC Symbol;Acc:1628]	mRNA	overlapping	0	1	0.493384	2.10045
C16orf5	16	4560676	4588816	-	NaN	C16orf5-201	ENST00000399599	chromosome 16 open reading frame 5 [Source:HGNC Symbol;Acc:13234]	mRNA	overlapping	0	1	0.760716	2.09994
RP11-500G10.1	10	131864638	131909081	-	NaN	RP11-500G10.1-001	ENST00000456581	No description	mRNA	overlapping	0	1	2.45723	2.09685
FAM98C	19	38893775	38899728	+	NaN	FAM98C-201	ENST00000252530	family with sequence similarity 98, member C [Source:HGNC Symbol;Acc:27119]	mRNA	overlapping	0	1	1.21394	2.09528
AL022069.1	6	166756132	166764957	+	NaN	AL022069.1-201	ENST00000438051	No description	mRNA	overlapping	0	1	2.51339	2.09511
CDKL2	4	76503215	76555900	-	NaN	CDKL2-001	ENST00000429927	cyclin-dependent kinase-like 2 (CDC2-related kinase) [Source:HGNC Symbol;Acc:1782]	mRNA	overlapping	0	1	0.705884	2.09511
GALR2	17	74070875	74073622	+	NaN	GALR2-001	ENST00000329003	galanin receptor 2 [Source:HGNC Symbol;Acc:4133]	mRNA	overlapping	0	1	0.447668	2.09511
TSNARE1	8	143293441	143484601	-	NaN	TSNARE1-001	ENST00000524325	t-SNARE domain containing 1 [Source:HGNC Symbol;Acc:26437]	mRNA	overlapping	0	1	2.62998	2.09409
CTXN1	19	7989382	7991051	-	NaN	SNAPC2-202	ENST00000394102	small nuclear RNA activating complex, polypeptide 2, 45kDa [Source:HGNC Symbol;Acc:11135]	mRNA	overlapping	0	1	1.86809	2.09403
C1orf147	1	206664449	206671061	-	NaN	IKBKE-001	ENST00000367120	inhibitor of kappa light polypeptide gene enhancer in B-cells, kinase epsilon [Source:HGNC Symbol;Acc:14552]	mRNA	overlapping	0	1	1.13344	2.09385
ANKRD26	10	27280843	27389421	-	NaN	ANKRD26-003	ENST00000445828	ankyrin repeat domain 26 [Source:HGNC Symbol;Acc:29186]	mRNA	overlapping	0	1	2.8961	2.09345
ZFP36	19	39897487	39900045	+	NaN	ZFP36-201	ENST00000248673	zinc finger protein 36, C3H type, homolog (mouse) [Source:HGNC Symbol;Acc:12862]	mRNA	overlapping	0	1	2.23202	2.09304
AC127496.1	17	78977135	78978932	+	NaN	AC127496.1-201	ENST00000321930	Uncharacterized protein [Source:UniProtKB/TrEMBL;Acc:Q9HBN7]	mRNA	overlapping	0	1	0.905336	2.09165
C10orf11	10	77191211	78318978	+	NaN	RP11-399K21.10-001	ENST00000427610	No description	mRNA	overlapping	0	1	1.75684	2.09165
IGSF8	1	160061130	160068733	-	NaN	IGSF8-001	ENST00000314485	immunoglobulin superfamily, member 8 [Source:HGNC Symbol;Acc:17813]	mRNA	overlapping	0	1	2.03245	2.08932
CRX	19	48325097	48364769	+	NaN	CRX-001	ENST00000221996	cone-rod homeobox [Source:HGNC Symbol;Acc:2383]	mRNA	overlapping	0	1	1.59218	2.08613
RP11-285F7.2	1	226028584	226034223	-	NaN	PARP1-202	ENST00000432338	poly (ADP-ribose) polymerase 1 [Source:HGNC Symbol;Acc:270]	mRNA	overlapping	0	1	2.22271	2.08613
AKR1C1	10	4934796	5022159	+	NaN	AKR1C1-201	ENST00000434459	aldo-keto reductase family 1, member C1 (dihydrodiol dehydrogenase 1; 20-alpha (3-alpha)-hydroxysteroid dehydrogenase) [Source:HGNC Symbol;Acc:384]	mRNA	overlapping	0	1	6.32627	2.08604
RASD1	17	17397751	17399707	-	NaN	RASD1-001	ENST00000225688	RAS, dexamethasone-induced 1 [Source:HGNC Symbol;Acc:15828]	mRNA	overlapping	0	1	7.90089	2.08598
PRUNE2	9	79226292	79521003	-	NaN	PRUNE2-004	ENST00000466266	prune homolog 2 (Drosophila) [Source:HGNC Symbol;Acc:25209]	mRNA	overlapping	0	1	1.60766	2.08498
TOMM7	7	22852251	22862470	-	NaN	TOMM7-002	ENST00000463284	translocase of outer mitochondrial membrane 7 homolog (yeast) [Source:HGNC Symbol;Acc:21648]	mRNA	overlapping	0	1	1.92159	2.08314
PRKG1	10	52750945	54058110	+	NaN	PRKG1-202	ENST00000401604	protein kinase, cGMP-dependent, type I [Source:HGNC Symbol;Acc:9414]	mRNA	overlapping	0	1	2.05359	2.0831
RP11-75C9.1	9	8858130	8862255	+	NaN	PTPRD-002	ENST00000381196	protein tyrosine phosphatase, receptor type, D [Source:HGNC Symbol;Acc:9668]	mRNA	overlapping	0	1	2.13481	2.08263
AC009404.2	2	118591513	118599234	+	NaN	AC009404.2-003	ENST00000420330	No description	mRNA	overlapping	0	1	0.80628	2.0814
PLEKHN1	1	901877	911245	+	NaN	PLEKHN1-001	ENST00000379410	pleckstrin homology domain containing, family N member 1 [Source:HGNC Symbol;Acc:25284]	mRNA	overlapping	0	1	0.110496	2.07932
PLEKHM1	17	43513267	43568146	-	NaN	PLEKHM1-202	ENST00000430334	pleckstrin homology domain containing, family M (with RUN domain) member 1 [Source:HGNC Symbol;Acc:29017]	mRNA	overlapping	0	1	1.48883	2.07874
GNRH1	8	25276776	25282170	-	NaN	GNRH1-002	ENST00000421054	gonadotropin-releasing hormone 1 (luteinizing-releasing hormone) [Source:HGNC Symbol;Acc:4419]	mRNA	overlapping	0	1	1.61434	2.07868
IFI27	14	94571182	94583033	+	NaN	IFI27-013	ENST00000554448	interferon, alpha-inducible protein 27 [Source:HGNC Symbol;Acc:5397]	mRNA	overlapping	0	1	3.64907	2.07853
RP11-405O10.2	6	7183316	7185520	+	NaN	RREB1-004	ENST00000379933	ras responsive element binding protein 1 [Source:HGNC Symbol;Acc:10449]	mRNA	overlapping	0	1	0.59613	2.07853
RP1-14N1.2	1	152161827	152339163	+	NaN	RP1-14N1.2-003	ENST00000420707	No description	mRNA	overlapping	0	1	1.39571	2.07853
TBXAS1	7	139476850	139720125	+	NaN	HIPK2-001	ENST00000406875	homeodomain interacting protein kinase 2 [Source:HGNC Symbol;Acc:14402]	mRNA	overlapping	0	1	0.668819	2.07853
TAPBPL	12	6560856	6575683	+	NaN	CD27-001	ENST00000266557	CD27 molecule [Source:HGNC Symbol;Acc:11922]	mRNA	overlapping	0	1	2.22876	2.07643
TM7SF2	11	64879317	64883856	+	NaN	C11orf2-001	ENST00000279281	chromosome 11 open reading frame 2 [Source:HGNC Symbol;Acc:1172]	mRNA	overlapping	0	1	4.27395	2.0755
C12orf53	12	6802958	6809981	-	NaN	C12orf53-002	ENST00000540656	chromosome 12 open reading frame 53 [Source:HGNC Symbol;Acc:25338]	mRNA	overlapping	0	1	1.55376	2.07541
TMOD2	15	52043758	52108565	+	NaN	LYSMD2-002	ENST00000454181	LysM, putative peptidoglycan-binding, domain containing 2 [Source:HGNC Symbol;Acc:28571]	mRNA	overlapping	0	1	0.951615	2.07403
AL161915.1	1	54569968	54571750	+	NaN	TCEANC2-002	ENST00000498272	transcription elongation factor A (SII) N-terminal and central domain containing 2 [Source:HGNC Symbol;Acc:26494]	mRNA	overlapping	0	1	1.42992	2.07204
RP3-510D11.1	1	9228327	9262678	-	NaN	RP3-510D11.1-001	ENST00000437157	No description	mRNA	overlapping	0	1	3.58819	2.07204
SNURF	15	25200135	25245423	+	NaN	SNRPN-003	ENST00000400100	small nuclear ribonucleoprotein polypeptide N [Source:HGNC Symbol;Acc:11164]	mRNA	overlapping	0	1	1.22362	2.07173
RP11-317N8.5	14	36288430	36295971	-	NaN	RP11-317N8.5-001	ENST00000555918	No description	mRNA	overlapping	0	1	2.27989	2.06742
NOV	8	120428546	120436593	+	NaN	NOV-001	ENST00000259526	nephroblastoma overexpressed gene [Source:HGNC Symbol;Acc:7885]	mRNA	overlapping	0	1	3.16894	2.06737
AL357673.1	1	54635333	54637997	-	NaN	RP11-446E24.4-002	ENST00000525949	No description	mRNA	overlapping	0	1	3.40968	2.06641
NEXN-AS1	1	78347033	78355224	-	NaN	NEXN-AS1-001	ENST00000421331	NEXN antisense RNA 1 (non-protein coding) [Source:HGNC Symbol;Acc:31983]	mRNA	overlapping	0	1	0.719623	2.06634
KCNAB2	1	6051526	6161253	+	NaN	NPHP4-009	ENST00000478423	nephronophthisis 4 [Source:HGNC Symbol;Acc:19104]	mRNA	overlapping	0	1	0.873437	2.0644
RP11-358L16.2	10	46088878	46090046	-	NaN	MARCH8-202	ENST00000395771	membrane-associated ring finger (C3HC4) 8 [Source:HGNC Symbol;Acc:23356]	mRNA	overlapping	0	1	1.2329	2.06365
SNRPN	15	25068794	25223870	+	NaN	SNRPN-003	ENST00000400100	small nuclear ribonucleoprotein polypeptide N [Source:HGNC Symbol;Acc:11164]	mRNA	overlapping	0	1	1.21229	2.06345
DBP	19	49133820	49140639	-	NaN	SPHK2-205	ENST00000443164	sphingosine kinase 2 [Source:HGNC Symbol;Acc:18859]	mRNA	overlapping	0	1	6.57583	2.06279
CAPS2	12	75669759	75784708	-	NaN	RP11-560G2.1-002	ENST00000549953	No description	mRNA	overlapping	0	1	1.54435	2.0615
SAMD14	17	48187404	48207246	-	NaN	PDK2-003	ENST00000007708	pyruvate dehydrogenase kinase, isozyme 2 [Source:HGNC Symbol;Acc:8810]	mRNA	overlapping	0	1	1.5636	2.05973
CCDC96	4	7042579	7044728	-	NaN	RP11-367J11.2-001	ENST00000500031	No description	mRNA	overlapping	0	1	0.6068	2.05883
AC068499.6	19	18313148	18314845	-	NaN	RAB3A-001	ENST00000222256	RAB3A, member RAS oncogene family [Source:HGNC Symbol;Acc:9777]	mRNA	overlapping	0	1	1.35887	2.05862
DCDC2B	1	32674695	32681797	+	NaN	DCDC2B-002	ENST00000409358	doublecortin domain containing 2B [Source:HGNC Symbol;Acc:32576]	mRNA	overlapping	0	1	1.33908	2.05822
SLC26A11	17	78194200	78227306	+	NaN	SLC26A11-201	ENST00000411502	solute carrier family 26, member 11 [Source:HGNC Symbol;Acc:14471]	mRNA	overlapping	0	1	1.49334	2.05545
AC127496.3	17	79003502	79005315	-	NaN	AC127496.3-201	ENST00000542745	HCG1992346Uncharacterized proteincDNA FLJ90757 fis, clone SKNMC1000014 [Source:UniProtKB/TrEMBL;Acc:Q8NBT7]	mRNA	overlapping	0	1	1.72217	2.0552
KIAA1875	8	145162629	145173218	+	NaN	SHARPIN-008	ENST00000533184	SHANK-associated RH domain interactor [Source:HGNC Symbol;Acc:25321]	mRNA	overlapping	0	1	1.84253	2.05333
LRCH2	X	114345185	114468635	-	NaN	LRCH2-001	ENST00000317135	leucine-rich repeats and calponin homology (CH) domain containing 2 [Source:HGNC Symbol;Acc:29292]	mRNA	overlapping	0	1	1.37917	2.05332
CLSTN3	12	7282294	7311541	+	NaN	RP11-273B20.1-002	ENST00000544657	No description	mRNA	overlapping	0	1	1.41458	2.05297
MMRN2	10	88695297	88729238	-	NaN	MMRN2-001	ENST00000372027	multimerin 2 [Source:HGNC Symbol;Acc:19888]	mRNA	overlapping	0	1	1.36244	2.05288
OTUD1	10	23728198	23731308	+	NaN	OTUD1-001	ENST00000376495	OTU domain containing 1 [Source:HGNC Symbol;Acc:27346]	mRNA	overlapping	0	1	3.75434	2.05288
THBS3	1	155165379	155178842	-	NaN	THBS3-003	ENST00000498500	thrombospondin 3 [Source:HGNC Symbol;Acc:11787]	mRNA	overlapping	0	1	1.83841	2.05238
NXNL2	9	91150016	91199189	+	NaN	NXNL2-201	ENST00000375854	nucleoredoxin-like 2 [Source:HGNC Symbol;Acc:30482]	mRNA	overlapping	0	1	0.853385	2.05232
DPYSL4	10	134000404	134019266	+	NaN	DPYSL4-001	ENST00000338492	dihydropyrimidinase-like 4 [Source:HGNC Symbol;Acc:3016]	mRNA	overlapping	0	1	0.60614	2.05123
RP11-247L20.2	14	50785952	50802276	+	NaN	ATP5S-010	ENST00000554438	ATP synthase, H+ transporting, mitochondrial Fo complex, subunit s (factor B) [Source:HGNC Symbol;Acc:18799]	mRNA	overlapping	0	1	1.00133	2.04989
MTHFR	1	11845780	11866977	-	NaN	C1orf167-201	ENST00000433342	chromosome 1 open reading frame 167 [Source:HGNC Symbol;Acc:25262]	mRNA	overlapping	0	1	2.20276	2.04943
TRIM45	1	117653682	117665209	-	NaN	TRIM45-001	ENST00000256649	tripartite motif containing 45 [Source:HGNC Symbol;Acc:19018]	mRNA	overlapping	0	1	1.34692	2.04861
SEMA4A	1	156117157	156147543	+	NaN	SEMA4A-015	ENST00000435124	sema domain, immunoglobulin domain (Ig), transmembrane domain (TM) and short cytoplasmic domain, (semaphorin) 4A [Source:HGNC Symbol;Acc:10729]	mRNA	overlapping	0	1	1.73691	2.048
CTD-2292P10.2	8	143808701	143809108	-	NaN	C8orf55-001	ENST00000336138	chromosome 8 open reading frame 55 [Source:HGNC Symbol;Acc:29656]	mRNA	overlapping	0	1	0.903843	2.0468
C14orf28	14	45366498	45376460	+	NaN	C14orf28-001	ENST00000325192	chromosome 14 open reading frame 28 [Source:HGNC Symbol;Acc:19834]	mRNA	overlapping	0	1	2.33946	2.044
CPEB3	10	93808399	94050844	-	NaN	CPEB3-001	ENST00000394210	cytoplasmic polyadenylation element binding protein 3 [Source:HGNC Symbol;Acc:21746]	mRNA	overlapping	0	1	2.38427	2.044
MIB2	1	1550795	1565990	+	NaN	MIB2-022	ENST00000520777	mindbomb homolog 2 (Drosophila) [Source:HGNC Symbol;Acc:30577]	mRNA	overlapping	0	1	1.94938	2.04383
SLC9A3	5	473425	524447	-	NaN	SLC9A3-001	ENST00000264938	solute carrier family 9 (sodium/hydrogen exchanger), member 3 [Source:HGNC Symbol;Acc:11073]	mRNA	overlapping	0	1	1.83888	2.04306
TYSND1	10	71897737	71906432	-	NaN	TYSND1-001	ENST00000287078	trypsin domain containing 1 [Source:HGNC Symbol;Acc:28531]	mRNA	overlapping	0	1	1.71149	2.04209
CFB	6	31895475	31919861	+	NaN	C2-017	ENST00000469372	complement component 2 [Source:HGNC Symbol;Acc:1248]	mRNA	overlapping	0	1	7.52494	2.04193
AC087392.3	17	655900	658576	+	NaN	AC087392.3-201	ENST00000536214	No description	mRNA	overlapping	0	1	1.67649	2.04146
FAM171A2	17	42430585	42441243	-	NaN	FAM171A2-001	ENST00000293443	family with sequence similarity 171, member A2 [Source:HGNC Symbol;Acc:30480]	mRNA	overlapping	0	1	4.54828	2.04104
TTC28-AS1	22	28315364	28404569	+	NaN	PITPNB-003	ENST00000415296	phosphatidylinositol transfer protein, beta [Source:HGNC Symbol;Acc:9002]	mRNA	overlapping	0	1	2.18839	2.04004
IZUMO4	19	2096380	2099592	+	NaN	IZUMO4-001	ENST00000395307	IZUMO family member 4 [Source:HGNC Symbol;Acc:26950]	mRNA	overlapping	0	1	0.907931	2.03914
SYTL3	6	159071046	159185908	+	NaN	SYTL3-201	ENST00000360448	synaptotagmin-like 3 [Source:HGNC Symbol;Acc:15587]	mRNA	overlapping	0	1	0.626595	2.03785
PLD3	19	40854491	40886346	+	NaN	PLD3-007	ENST00000392032	phospholipase D family, member 3 [Source:HGNC Symbol;Acc:17158]	mRNA	overlapping	0	1	2.74037	2.03773
F10	13	113777128	113803843	+	NaN	F10-007	ENST00000409306	coagulation factor X [Source:HGNC Symbol;Acc:3528]	mRNA	overlapping	0	1	3.14513	2.0346
AC008746.11	19	54955991	54960223	-	NaN	AC008746.11-001	ENST00000429922	No description	mRNA	overlapping	0	1	2.42946	2.03326
TWIST2	2	239756673	239795893	+	NaN	TWIST2-001	ENST00000448943	twist homolog 2 (Drosophila) [Source:HGNC Symbol;Acc:20670]	mRNA	overlapping	0	1	1.28464	2.03298
AC022098.3	19	14247991	14282071	+	NaN	AC022098.3-201	ENST00000498856	No description	mRNA	overlapping	0	1	3.03685	2.0308
RP11-324H6.5	10	51780942	51827563	-	NaN	RP11-324H6.5-001	ENST00000456967	No description	mRNA	overlapping	0	1	0.912789	2.03005
RP11-500G22.2	10	123687827	123711480	+	NaN	ATE1-203	ENST00000535655	arginyltransferase 1 [Source:HGNC Symbol;Acc:782]	mRNA	overlapping	0	1	2.05373	2.03005
AC084018.1	12	122233173	122241812	-	NaN	RP11-347I19.3-003	ENST00000546227	No description	mRNA	overlapping	0	1	2.00287	2.02913
TBC1D8	2	101624079	101869328	-	NaN	RPL31-007	ENST00000409028	ribosomal protein L31 [Source:HGNC Symbol;Acc:10334]	mRNA	overlapping	0	1	3.9038	2.02802
FYCO1	3	45959396	46037316	-	NaN	FYCO1-003	ENST00000433878	FYVE and coiled-coil domain containing 1 [Source:HGNC Symbol;Acc:14673]	mRNA	overlapping	0	1	2.34734	2.02799
PDK2	17	48172101	48189516	+	NaN	PDK2-003	ENST00000007708	pyruvate dehydrogenase kinase, isozyme 2 [Source:HGNC Symbol;Acc:8810]	mRNA	overlapping	0	1	1.4791	2.02796
C10orf47	10	11865338	11914276	+	NaN	C10orf47-004	ENST00000474155	chromosome 10 open reading frame 47 [Source:HGNC Symbol;Acc:23728]	mRNA	overlapping	0	1	0.633999	2.02771
CAMK1D	10	12391481	12877545	+	NaN	CAMK1D-001	ENST00000378847	calcium/calmodulin-dependent protein kinase ID [Source:HGNC Symbol;Acc:19341]	mRNA	overlapping	0	1	2.98262	2.02701
ABCB4	7	87031013	87109751	-	NaN	ABCB4-008	ENST00000440025	ATP-binding cassette, sub-family B (MDR/TAP), member 4 [Source:HGNC Symbol;Acc:45]	mRNA	overlapping	0	1	1.52085	2.02601
SPRY3	X	154997474	155012121	+	NaN	SPRY3-001	ENST00000302805	sprouty homolog 3 (Drosophila) [Source:HGNC Symbol;Acc:11271]	mRNA	overlapping	0	1	0.974266	2.02483
ZHX2	8	123793633	123986750	+	NaN	ZHX2-001	ENST00000314393	zinc fingers and homeoboxes 2 [Source:HGNC Symbol;Acc:18513]	mRNA	overlapping	0	1	2.71449	2.0246
RP5-864K19.4	1	39325672	39385068	+	NaN	RP5-864K19.4-001	ENST00000433671	No description	mRNA	overlapping	0	1	2.26968	2.02268
AC000093.3	22	19696897	19702318	-	NaN	AC000093.3-001	ENST00000427252	No description	mRNA	overlapping	0	1	1.19227	2.02224
AC018665.1	17	74136637	74150364	+	NaN	FOXJ1-201	ENST00000322957	forkhead box J1 [Source:HGNC Symbol;Acc:3816]	mRNA	overlapping	0	1	2.1536	2.02224
AC024597.1	10	64099347	64134886	-	NaN	AC024597.1-201	ENST00000504060	No description	mRNA	overlapping	0	1	1	2.02224
AC097724.3	2	28931819	28959071	-	NaN	AC097724.3-001	ENST00000452212	No description	mRNA	overlapping	0	1	1.19227	2.02224
AC112721.1	2	238330063	238333919	-	NaN	AC112721.1-001	ENST00000409162	Uncharacterized protein [Source:UniProtKB/TrEMBL;Acc:B8ZZ63]	mRNA	overlapping	0	1	1	2.02224
AL078633.1	20	60806978	60811355	+	NaN	AL078633.1-201	ENST00000370795	No description	mRNA	overlapping	0	1	1	2.02224
BLK	8	11351510	11422113	+	NaN	BLK-001	ENST00000259089	B lymphoid tyrosine kinase [Source:HGNC Symbol;Acc:1057]	mRNA	overlapping	0	1	1	2.02224
C4orf44	4	3246096	3273465	+	NaN	C4orf44-001	ENST00000507492	chromosome 4 open reading frame 44 [Source:HGNC Symbol;Acc:33741]	mRNA	overlapping	0	1	4.65308	2.02224
CCDC54	3	107096188	107097481	+	NaN	CCDC54-001	ENST00000261058	coiled-coil domain containing 54 [Source:HGNC Symbol;Acc:30703]	mRNA	overlapping	0	1	1.38453	2.02224
CDH12	5	21750777	22853731	-	NaN	RP11-804N13.1-001	ENST00000522350	No description	mRNA	overlapping	0	1	1.96134	2.02224
CHRNG	2	233404437	233412546	+	NaN	CHRNG-003	ENST00000485094	cholinergic receptor, nicotinic, gamma [Source:HGNC Symbol;Acc:1967]	mRNA	overlapping	0	1	1.96134	2.02224
CNTFR	9	34551430	34590121	-	NaN	CNTFR-001	ENST00000378980	ciliary neurotrophic factor receptor [Source:HGNC Symbol;Acc:2170]	mRNA	overlapping	0	1	1	2.02224
CPAMD8	19	17003758	17137625	-	NaN	CPAMD8-001	ENST00000443236	C3 and PZP-like, alpha-2-macroglobulin domain containing 8 [Source:HGNC Symbol;Acc:23228]	mRNA	overlapping	0	1	3.88401	2.02224
CPO	2	207804278	207834198	+	NaN	CPO-001	ENST00000272852	carboxypeptidase O [Source:HGNC Symbol;Acc:21011]	mRNA	overlapping	0	1	1.38453	2.02224
CTC-431G16.2	5	79070171	79112013	-	NaN	CMYA5-001	ENST00000446378	cardiomyopathy associated 5 [Source:HGNC Symbol;Acc:14305]	mRNA	overlapping	0	1	1.5768	2.02224
CTD-2021J15.2	3	98699902	98701940	+	NaN	CTD-2021J15.1-001	ENST00000474798	No description	mRNA	overlapping	0	1	1	2.02224
FAM183A	1	43610029	43622067	+	NaN	FAM183A-001	ENST00000409706	family with sequence similarity 183, member A [Source:HGNC Symbol;Acc:34347]	mRNA	overlapping	0	1	2.92267	2.02224
FCAR	19	55385549	55401838	+	NaN	FCAR-201	ENST00000433231	Fc fragment of IgA, receptor for [Source:HGNC Symbol;Acc:3608]	mRNA	overlapping	0	1	2.53814	2.02224
LINC00441	13	48870649	48877797	-	NaN	LINC00441-001	ENST00000433480	long intergenic non-protein coding RNA 441 [Source:HGNC Symbol;Acc:42778]	mRNA	overlapping	0	1	1.38453	2.02224
MSMB	10	51549498	51562517	+	NaN	TIMM23B-201	ENST00000429265	translocase of inner mitochondrial membrane 23 homolog B (yeast) [Source:HGNC Symbol;Acc:23581]	mRNA	overlapping	0	1	1.38453	2.02224
POTEC	18	14507338	14543599	-	NaN	POTEC-001	ENST00000511306	POTE ankyrin domain family, member C [Source:HGNC Symbol;Acc:33894]	mRNA	overlapping	0	1	1.76907	2.02224
RP11-212D3.4	X	75122940	75124693	+	NaN	RP11-212D3.4-001	ENST00000413763	No description	mRNA	overlapping	0	1	1	2.02224
RP11-264E18.1	10	130114546	130118478	-	NaN	AL390763.1-201	ENST00000536791	No description	mRNA	overlapping	0	1	1.76907	2.02224
RP11-350A18.1	13	41025131	41055143	-	NaN	RP11-350A18.1-001	ENST00000400430	No description	mRNA	overlapping	0	1	1	2.02224
RP11-361F15.2	6	147708800	147711601	+	NaN	RP11-361F15.2-001	ENST00000443556	No description	mRNA	overlapping	0	1	2.92267	2.02224
RP11-386O9.1	1	71547007	71733913	+	NaN	RP11-386O9.1-002	ENST00000455406	No description	mRNA	overlapping	0	1	1	2.02224
RP11-462C24.1	4	109459346	109541616	-	NaN	RP11-462C24.1-001	ENST00000507248	No description	mRNA	overlapping	0	1	1.19227	2.02224
RP11-486O13.3	14	70918874	70924555	+	NaN	RP11-486O13.4-001	ENST00000556646	No description	mRNA	overlapping	0	1	1	2.02224
RP11-509J21.4	9	3684076	3689626	-	NaN	RP11-509J21.3-001	ENST00000427722	No description	mRNA	overlapping	0	1	1	2.02224
RP11-511I2.2	1	47846600	47874149	-	NaN	RP11-511I2.2-001	ENST00000420876	No description	mRNA	overlapping	0	1	1	2.02224
RP11-598F7.5	12	273830	275487	-	NaN	IQSEC3-002	ENST00000538872	IQ motif and Sec7 domain 3 [Source:HGNC Symbol;Acc:29193]	mRNA	overlapping	0	1	1.96134	2.02224
RP11-610P16.1	4	152328703	152329987	-	NaN	RP11-610P16.1-001	ENST00000508847	No description	mRNA	overlapping	0	1	1	2.02224
RP11-69C17.1	10	2047667	2056542	-	NaN	RP11-69C17.1-003	ENST00000413603	No description	mRNA	overlapping	0	1	1.5768	2.02224
RP11-712B9.2	11	94883703	94967268	+	NaN	RP11-712B9.2-001	ENST00000501356	No description	mRNA	overlapping	0	1	2.92267	2.02224
RP11-98O2.1	4	139694699	139722793	+	NaN	RP11-98O2.1-001	ENST00000508418	No description	mRNA	overlapping	0	1	2.34587	2.02224
RP4-683L5.1	11	35440604	35442549	+	NaN	SLC1A2-001	ENST00000278379	solute carrier family 1 (glial high affinity glutamate transporter), member 2 [Source:HGNC Symbol;Acc:10940]	mRNA	overlapping	0	1	1.38453	2.02224
RP4-782L23.2	1	60220419	60254854	-	NaN	FGGY-005	ENST00000371218	FGGY carbohydrate kinase domain containing [Source:HGNC Symbol;Acc:25610]	mRNA	overlapping	0	1	1.38453	2.02224
SCN4A	17	62015914	62050278	-	NaN	SCN4A-201	ENST00000435607	sodium channel, voltage-gated, type IV, alpha subunit [Source:HGNC Symbol;Acc:10591]	mRNA	overlapping	0	1	1	2.02224
SH2D6	2	85645844	85664152	+	NaN	SH2D6-003	ENST00000469800	SH2 domain containing 6 [Source:HGNC Symbol;Acc:30439]	mRNA	overlapping	0	1	1.5768	2.02224
SLC39A2	14	21467414	21470030	+	NaN	SLC39A2-002	ENST00000554422	solute carrier family 39 (zinc transporter), member 2 [Source:HGNC Symbol;Acc:17127]	mRNA	overlapping	0	1	1.38453	2.02224
SMTNL1	11	57308979	57318108	+	NaN	SMTNL1-202	ENST00000457912	smoothelin-like 1 [Source:HGNC Symbol;Acc:32394]	mRNA	overlapping	0	1	1	2.02224
SYT9	11	7260099	7490273	+	NaN	SYT9-004	ENST00000529138	synaptotagmin IX [Source:HGNC Symbol;Acc:19265]	mRNA	overlapping	0	1	1	2.02224
TBC1D3B	17	34493061	34503984	-	NaN	TBC1D3B-201	ENST00000398801	TBC1 domain family, member 3B [Source:HGNC Symbol;Acc:27011]	mRNA	overlapping	0	1	1	2.02224
TMEM31	X	102965837	102968956	+	NaN	GLRA4-001	ENST00000372617	glycine receptor, alpha 4 [Source:HGNC Symbol;Acc:31715]	mRNA	overlapping	0	1	1	2.02224
ITPKB	1	226819391	226927024	-	NaN	ITPKB-001	ENST00000272117	inositol-trisphosphate 3-kinase B [Source:HGNC Symbol;Acc:6179]	mRNA	overlapping	0	1	5.86369	2.02178
PELI2	14	56584532	56768244	+	NaN	PELI2-002	ENST00000559044	pellino homolog 2 (Drosophila) [Source:HGNC Symbol;Acc:8828]	mRNA	overlapping	0	1	3.29025	2.02078
CTF1	16	30907928	30914881	+	NaN	CTF1-001	ENST00000279804	cardiotrophin 1 [Source:HGNC Symbol;Acc:2499]	mRNA	overlapping	0	1	1.3798	2.02073
IGIP	5	139505521	139508391	+	NaN	IGIP-002	ENST00000333305	IgA-inducing protein homolog (Bos taurus) [Source:HGNC Symbol;Acc:33847]	mRNA	overlapping	0	1	1.44315	2.02067
KCNS2	8	99439250	99445076	+	NaN	STK3-014	ENST00000517832	serine/threonine kinase 3 [Source:HGNC Symbol;Acc:11406]	mRNA	overlapping	0	1	1.37408	2.01973
RHOF	12	122215664	122232261	-	NaN	AC084018.1-201	ENST00000394512	No description	mRNA	overlapping	0	1	1.79404	2.01766
AC007285.6	7	30028216	30065276	+	NaN	SCRN1-001	ENST00000242059	secernin 1 [Source:HGNC Symbol;Acc:22192]	mRNA	overlapping	0	1	0.988914	2.01648
AC022182.3	8	61878361	61880334	-	NaN	AC022182.1-003	ENST00000526936	No description	mRNA	overlapping	0	1	1.46734	2.01648
AP000688.1	21	37426162	37481988	-	NaN	SETD4-005	ENST00000399215	SET domain containing 4 [Source:HGNC Symbol;Acc:1258]	mRNA	overlapping	0	1	2.9026	2.01648
AP000688.29	21	37477179	37481988	+	NaN	AP000688.1-201	ENST00000503619	No description	mRNA	overlapping	0	1	2.9026	2.01648
CCDC169	13	36801182	36871977	-	NaN	SOHLH2-201	ENST00000554962	spermatogenesis and oogenesis specific basic helix-loop-helix 2 [Source:HGNC Symbol;Acc:26026]	mRNA	overlapping	0	1	2.58366	2.01648
CCL5	17	34198495	34207797	-	NaN	AC015849.2-001	ENST00000413928	No description	mRNA	overlapping	0	1	1.62681	2.01648
CTD-2373N4.5	8	30454431	30455049	+	NaN	GTF2E2-001	ENST00000355904	general transcription factor IIE, polypeptide 2, beta 34kDa [Source:HGNC Symbol;Acc:4651]	mRNA	overlapping	0	1	0.988914	2.01648
LY9	1	160765896	160798045	+	NaN	LY9-008	ENST00000474998	lymphocyte antigen 9 [Source:HGNC Symbol;Acc:6730]	mRNA	overlapping	0	1	1.94576	2.01648
RP11-181G12.5	1	2143610	2144013	-	NaN	C1orf86-004	ENST00000487186	chromosome 1 open reading frame 86 [Source:HGNC Symbol;Acc:26428]	mRNA	overlapping	0	1	1.62681	2.01648
RP11-33B1.3	4	120377505	120378432	+	NaN	RP11-33B1.3-001	ENST00000506942	No description	mRNA	overlapping	0	1	3.06208	2.01648
RP11-57A19.2	16	28296206	28303385	-	NaN	RP11-57A19.2-001	ENST00000501520	No description	mRNA	overlapping	0	1	1.46734	2.01648
VN1R2	19	53761545	53762855	+	NaN	VN1R2-201	ENST00000341702	vomeronasal 1 receptor 2 [Source:HGNC Symbol;Acc:19872]	mRNA	overlapping	0	1	1.14839	2.01648
AP000662.4	11	57405497	57420263	+	NaN	AP000662.4-002	ENST00000528466	No description	mRNA	overlapping	0	1	1.33862	2.01477
ATXN7L2	1	110026101	110035426	+	NaN	ATXN7L2-004	ENST00000463678	ataxin 7-like 2 [Source:HGNC Symbol;Acc:28713]	mRNA	overlapping	0	1	1.90525	2.01411
ALDH3B1	11	67776048	67796744	+	NaN	ALDH3B1-002	ENST00000433100	aldehyde dehydrogenase 3 family, member B1 [Source:HGNC Symbol;Acc:410]	mRNA	overlapping	0	1	1.18439	2.01313
CYP2F1	19	41620337	41634271	+	NaN	CYP2F1-002	ENST00000526093	cytochrome P450, family 2, subfamily F, polypeptide 1 [Source:HGNC Symbol;Acc:2632]	mRNA	overlapping	0	1	1.52601	2.0124
DNAH9	17	11501748	11873485	+	NaN	DNAH9-001	ENST00000262442	dynein, axonemal, heavy chain 9 [Source:HGNC Symbol;Acc:2953]	mRNA	overlapping	0	1	1.25353	2.0124
NKPD1	19	45653008	45663408	-	NaN	NKPD1-201	ENST00000317951	NTPase, KAP family P-loop domain containing 1 [Source:HGNC Symbol;Acc:24739]	mRNA	overlapping	0	1	1.38977	2.0124
PPP1R1C	2	182818968	182996125	+	NaN	PPP1R1C-001	ENST00000495820	protein phosphatase 1, regulatory (inhibitor) subunit 1C [Source:HGNC Symbol;Acc:14940]	mRNA	overlapping	0	1	0.844821	2.0124
RP11-309I15.1	13	24553949	24608145	+	NaN	RP11-309I15.1-001	ENST00000439928	No description	mRNA	overlapping	0	1	1.1173	2.0124
RP11-399E6.1	1	41708045	41750533	+	NaN	RP11-399E6.1-001	ENST00000425554	No description	mRNA	overlapping	0	1	0.981059	2.0124
LRPAP1	4	3508103	3534286	-	NaN	LRPAP1-001	ENST00000500728	low density lipoprotein receptor-related protein associated protein 1 [Source:HGNC Symbol;Acc:6701]	mRNA	overlapping	0	1	1.7396	2.01205
ZNF883	9	115759495	115774507	-	NaN	ZNF883-001	ENST00000427548	zinc finger protein 883 [Source:HGNC Symbol;Acc:27271]	mRNA	overlapping	0	1	1.10335	2.01081
AC099489.1	16	11536047	11585611	-	NaN	AC099489.1-201	ENST00000344649	No description	mRNA	overlapping	0	1	1.56976	2.00936
GABRB3	15	26788693	27184686	-	NaN	GABRB3-002	ENST00000311550	gamma-aminobutyric acid (GABA) A receptor, beta 3 [Source:HGNC Symbol;Acc:4083]	mRNA	overlapping	0	1	1.45085	2.00936
RP11-121M22.1	11	130184419	130273133	+	NaN	ZBTB44-002	ENST00000528448	zinc finger and BTB domain containing 44 [Source:HGNC Symbol;Acc:25001]	mRNA	overlapping	0	1	0.618468	2.00936
DLG4	17	7093209	7123369	-	NaN	DLG4-005	ENST00000489885	discs, large homolog 4 (Drosophila) [Source:HGNC Symbol;Acc:2903]	mRNA	overlapping	0	1	1.24985	2.00792
AC079341.1	4	122685740	122687962	+	NaN	TMEM155-004	ENST00000461198	transmembrane protein 155 [Source:HGNC Symbol;Acc:26418]	mRNA	overlapping	0	1	0.548687	2.007
C17orf57	17	45400656	45518678	+	NaN	ITGB3-202	ENST00000435993	integrin, beta 3 (platelet glycoprotein IIIa, antigen CD61) [Source:HGNC Symbol;Acc:6156]	mRNA	overlapping	0	1	6.1399	2.007
CTC-241F20.2	19	48807338	48825151	-	NaN	CCDC114-001	ENST00000315396	coiled-coil domain containing 114 [Source:HGNC Symbol;Acc:26560]	mRNA	overlapping	0	1	2.86957	2.007
DNAJC5B	8	66933795	67012751	+	NaN	DNAJC5B-004	ENST00000524076	DnaJ (Hsp40) homolog, subfamily C, member 5 beta [Source:HGNC Symbol;Acc:24138]	mRNA	overlapping	0	1	1.07616	2.007
DYSF	2	71680852	71913898	+	NaN	DYSF-021	ENST00000413539	dysferlin, limb girdle muscular dystrophy 2B (autosomal recessive) [Source:HGNC Symbol;Acc:3097]	mRNA	overlapping	0	1	1.18165	2.007
KLHL33	14	20896970	20903801	-	NaN	KLHL33-001	ENST00000344581	kelch-like 33 (Drosophila) [Source:HGNC Symbol;Acc:31952]	mRNA	overlapping	0	1	0.865171	2.007
RP11-404P21.5	14	96677197	96681155	+	NaN	BDKRB2-003	ENST00000542454	bradykinin receptor B2 [Source:HGNC Symbol;Acc:1030]	mRNA	overlapping	0	1	1.92012	2.007
RP11-439L18.2	6	143267184	143277835	-	NaN	RP11-439L18.2-001	ENST00000421237	No description	mRNA	overlapping	0	1	1.07616	2.007
RP11-632K5.3	11	74022407	74035750	+	NaN	P4HA3-002	ENST00000524388	prolyl 4-hydroxylase, alpha polypeptide III [Source:HGNC Symbol;Acc:30135]	mRNA	overlapping	0	1	1.18165	2.007
UCN	2	27530268	27531313	-	NaN	TRIM54-002	ENST00000380075	tripartite motif containing 54 [Source:HGNC Symbol;Acc:16008]	mRNA	overlapping	0	1	2.02561	2.007
SMURF2	17	62540735	62658386	-	NaN	SMURF2-201	ENST00000262435	SMAD specific E3 ubiquitin protein ligase 2 [Source:HGNC Symbol;Acc:16809]	mRNA	overlapping	0	1	0.710687	2.00685
PLA2G6	22	38507502	38588107	-	NaN	PLA2G6-001	ENST00000332509	phospholipase A2, group VI (cytosolic, calcium-independent) [Source:HGNC Symbol;Acc:9039]	mRNA	overlapping	0	1	2.06812	2.00627
COL8A2	1	36560837	36590821	-	NaN	COL8A2-001	ENST00000303143	collagen, type VIII, alpha 2 [Source:HGNC Symbol;Acc:2216]	mRNA	overlapping	0	1	2.0511	2.00572
AC012645.1	16	30107751	30116777	+	NaN	AC012645.1-201	ENST00000515455	No description	mRNA	overlapping	0	1	1.53584	2.00512
AC099668.5	3	49721913	49722416	-	NaN	MST1-015	ENST00000448220	macrophage stimulating 1 (hepatocyte growth factor-like) [Source:HGNC Symbol;Acc:7380]	mRNA	overlapping	0	1	3.05262	2.00512
PKP2	12	32943679	33049774	-	NaN	PKP2-001	ENST00000340811	plakophilin 2 [Source:HGNC Symbol;Acc:9024]	mRNA	overlapping	0	1	0.777452	2.00512
RP11-169D4.2	11	72295616	72299023	+	NaN	PDE2A-001	ENST00000334456	phosphodiesterase 2A, cGMP-stimulated [Source:HGNC Symbol;Acc:8777]	mRNA	overlapping	0	1	0.96705	2.00512
BBS1	11	66278077	66301098	+	NaN	CTD-3074O7.11-001	ENST00000419755	Uncharacterized protein [Source:UniProtKB/TrEMBL;Acc:E9PPR3]	mRNA	overlapping	0	1	1.78149	2.0049
RP11-263K19.4	1	155166659	155175286	+	NaN	THBS3-002	ENST00000487250	thrombospondin 3 [Source:HGNC Symbol;Acc:11787]	mRNA	overlapping	0	1	1.96238	2.00453
AC092594.1	2	19167729	19546509	-	NaN	AC092594.1-001	ENST00000424895	No description	mRNA	overlapping	0	1	0.705884	2.00359
ADAMTS8	11	130274820	130298888	-	NaN	ADAMTS8-005	ENST00000531752	ADAM metallopeptidase with thrombospondin type 1 motif, 8 [Source:HGNC Symbol;Acc:224]	mRNA	overlapping	0	1	18.6088	2.00359
CCDC153	11	119060347	119067479	-	NaN	PDZD3-008	ENST00000525131	PDZ domain containing 3 [Source:HGNC Symbol;Acc:19891]	mRNA	overlapping	0	1	0.447668	2.00359
CLSTN2	3	139654027	140286919	+	NaN	CLSTN2-001	ENST00000458420	calsyntenin 2 [Source:HGNC Symbol;Acc:17448]	mRNA	overlapping	0	1	2.51339	2.00359
RP11-455G16.1	4	120113928	120133799	-	NaN	RP11-455G16.1-001	ENST00000503243	Uncharacterized protein [Source:UniProtKB/TrEMBL;Acc:E7EQP2]	mRNA	overlapping	0	1	0.878027	2.00359
SLC12A5	20	44650329	44688789	+	NaN	RP11-465L10.10-201	ENST00000535913	No description	mRNA	overlapping	0	1	1.82482	2.00359
TBC1D10C	11	67171386	67177560	+	NaN	PPP1CA-201	ENST00000451458	protein phosphatase 1, catalytic subunit, alpha isozyme [Source:HGNC Symbol;Acc:9281]	mRNA	overlapping	0	1	3.7184	2.00359
RP3-403A15.5	6	127759551	127840146	-	NaN	RP3-403A15.5-001	ENST00000481848	No description	mRNA	overlapping	0	1	0.756646	2.00354
CRIPAK	4	1385340	1389780	+	NaN	CRIPAK-001	ENST00000324803	cysteine-rich PAK1 inhibitor [Source:HGNC Symbol;Acc:26619]	mRNA	overlapping	0	1	1.73996	2.00245
AC114730.11	2	242664030	242665108	-	NaN	ING5-001	ENST00000313552	inhibitor of growth family, member 5 [Source:HGNC Symbol;Acc:19421]	mRNA	overlapping	0	1	0.961647	2.00232
KLRD1	12	10378657	10469850	+	NaN	KLRD1-002	ENST00000544747	killer cell lectin-like receptor subfamily D, member 1 [Source:HGNC Symbol;Acc:6378]	mRNA	overlapping	0	1	2.85324	2.00232
AC010834.1	8	94752349	94753001	+	NaN	RBM12B-007	ENST00000399300	RNA binding motif protein 12B [Source:HGNC Symbol;Acc:32310]	mRNA	overlapping	0	1	1.32302	2.00124
AC104695.3	2	28607276	28617539	-	NaN	AC104695.3-001	ENST00000427929	No description	mRNA	overlapping	0	1	1.54109	2.00124
AC127496.4	17	78940039	78945013	-	NaN	RPTOR-201	ENST00000306801	regulatory associated protein of MTOR, complex 1 [Source:HGNC Symbol;Acc:30287]	mRNA	overlapping	0	1	1.75916	2.00124
FAM179A	2	29179477	29275096	+	NaN	FAM179A-007	ENST00000401723	family with sequence similarity 179, member A [Source:HGNC Symbol;Acc:33715]	mRNA	overlapping	0	1	0.668819	2.00124
RP11-325L7.1	5	137368463	137372955	+	NaN	FAM13B-001	ENST00000033079	family with sequence similarity 13, member B [Source:HGNC Symbol;Acc:1335]	mRNA	overlapping	0	1	1.39571	2.00124
PDE5A	4	120415550	120550146	-	NaN	PDE5A-001	ENST00000354960	phosphodiesterase 5A, cGMP-specific [Source:HGNC Symbol;Acc:8784]	mRNA	overlapping	0	1	1.51301	2.00115
AC139530.1	17	79604197	79606203	+	NaN	NPLOC4-202	ENST00000374747	nuclear protein localization 4 homolog (S. cerevisiae) [Source:HGNC Symbol;Acc:18261]	mRNA	overlapping	0	1	2.37416	2.00032
RP3-467K16.4	1	15729475	15735929	-	NaN	RP3-467K16.4-001	ENST00000427824	No description	mRNA	overlapping	0	1	0.822911	2.00032
SPTBN5	15	42140345	42186275	-	NaN	JMJD7-PLA2G4B-005	ENST00000490848	JMJD7-PLA2G4B readthrough [Source:HGNC Symbol;Acc:34449]	mRNA	overlapping	0	1	1.69971	2.00032
RP11-387D10.2	15	91163239	91260372	-	NaN	CRTC3-002	ENST00000420329	CREB regulated transcription coactivator 3 [Source:HGNC Symbol;Acc:26148]	mRNA	overlapping	0	1	2.21443	1.99952
RP11-1136G11.8	12	53553370	53554784	+	NaN	CSAD-201	ENST00000308926	cysteine sulfinic acid decarboxylase [Source:HGNC Symbol;Acc:18966]	mRNA	overlapping	0	1	1.61911	1.99821
LRRCC1	8	86019323	86058315	+	NaN	LRRCC1-201	ENST00000426019	leucine rich repeat and coiled-coil domain containing 1 [Source:HGNC Symbol;Acc:29373]	mRNA	overlapping	0	1	2.7847	1.99767
ZNF620	3	40547483	40560227	+	NaN	ZNF620-004	ENST00000420891	zinc finger protein 620 [Source:HGNC Symbol;Acc:28742]	mRNA	overlapping	0	1	1.37144	1.99767
C17orf56	17	79202079	79212891	-	NaN	C17orf56-201	ENST00000300714	chromosome 17 open reading frame 56 [Source:HGNC Symbol;Acc:26458]	mRNA	overlapping	0	1	1.09955	1.99765
WDR63	1	85464830	85598821	+	NaN	WDR63-004	ENST00000370596	WD repeat domain 63 [Source:HGNC Symbol;Acc:30711]	mRNA	overlapping	0	1	2.78674	1.99674
USP53	4	120133742	120216672	+	NaN	RP11-455G16.1-002	ENST00000515843	Uncharacterized protein [Source:UniProtKB/TrEMBL;Acc:E7EQP2]	mRNA	overlapping	0	1	1.19317	1.99585
EGR2	10	64571756	64679660	-	NaN	EGR2-001	ENST00000242480	early growth response 2 [Source:HGNC Symbol;Acc:3239]	mRNA	overlapping	0	1	12.1134	1.99566
RP11-465L10.7	20	44650415	44656438	+	NaN	RP11-465L10.10-201	ENST00000535913	No description	mRNA	overlapping	0	1	0.571654	1.99508
COL11A2	6	33130458	33160276	-	NaN	COL11A2-001	ENST00000374708	collagen, type XI, alpha 2 [Source:HGNC Symbol;Acc:2187]	mRNA	overlapping	0	1	1.32964	1.99459
INMT	7	30737601	30797218	+	NaN	CRHR2-005	ENST00000452278	corticotropin releasing hormone receptor 2 [Source:HGNC Symbol;Acc:2358]	mRNA	overlapping	0	1	6.42061	1.99416
PVRIG	7	99815864	99819113	+	NaN	STAG3-202	ENST00000379577	stromal antigen 3 [Source:HGNC Symbol;Acc:11356]	mRNA	overlapping	0	1	1.72342	1.99416
ST3GAL6	3	98451080	98540045	+	NaN	ST3GAL6-AS1-002	ENST00000488132	ST3GAL6 antisense RNA 1 (non-protein coding) [Source:HGNC Symbol;Acc:40828]	mRNA	overlapping	0	1	1.01074	1.99416
FTH1	11	61727190	61735132	-	NaN	BEST1-001	ENST00000378043	bestrophin 1 [Source:HGNC Symbol;Acc:12703]	mRNA	overlapping	0	1	2.62867	1.99411
RP11-195F19.30	9	34661900	34666026	-	NaN	CCL27-002	ENST00000557161	chemokine (C-C motif) ligand 27 [Source:HGNC Symbol;Acc:10626]	mRNA	overlapping	0	1	2.42989	1.99305
AC005154.6	7	30555925	30604233	-	NaN	AC005154.6-002	ENST00000434399	No description	mRNA	overlapping	0	1	2.10916	1.99213
LY6G5C	6	31644461	31651817	-	NaN	LY6G5C-001	ENST00000375863	lymphocyte antigen 6 complex, locus G5C [Source:HGNC Symbol;Acc:13932]	mRNA	overlapping	0	1	1.48044	1.99126
ATP6V1G2	6	31512239	31516204	-	NaN	ATP6V1G2-DDX39B-001	ENST00000376185	ATP6V1G2-DDX39B readthrough (non-protein coding) [Source:HGNC Symbol;Acc:41999]	mRNA	overlapping	0	1	1.01682	1.99043
CEMP1	16	2577081	2581420	-	NaN	AMDHD2-202	ENST00000413459	amidohydrolase domain containing 2 [Source:HGNC Symbol;Acc:24262]	mRNA	overlapping	0	1	3.14228	1.99041
RP11-536C5.7	1	160171989	160178659	-	NaN	RP11-536C5.7-001	ENST00000418602	No description	mRNA	overlapping	0	1	0.89635	1.98891
AVPI1	10	99437181	99447080	-	NaN	AVPI1-001	ENST00000370626	arginine vasopressin-induced 1 [Source:HGNC Symbol;Acc:30898]	mRNA	overlapping	0	1	1.2523	1.98874
GALNT5	2	158114110	158170723	+	NaN	GALNT5-001	ENST00000259056escription=UDP-N-acetyl-alpha-D-galactosamine:polypeptideN-acetylgalactosaminyltransferase 5 (GalNAc-T5)[Source:HGNC Symbol;Acc:4127]	No description	mRNA	overlapping	0	1	0.836057	1.98591
RGL2	6	33259431	33267176	-	NaN	PFDN6-007	ENST00000463584	prefoldin subunit 6 [Source:HGNC Symbol;Acc:4926]	mRNA	overlapping	0	1	1.50624	1.98256
ZNF783	7	148959262	148994393	+	NaN	ZNF783-001	ENST00000434415	zinc finger family member 783 [Source:HGNC Symbol;Acc:27222]	mRNA	overlapping	0	1	1.86794	1.9808
KDM4B	19	4969124	5153606	+	NaN	KDM4B-201	ENST00000159111	lysine (K)-specific demethylase 4B [Source:HGNC Symbol;Acc:29136]	mRNA	overlapping	0	1	1.31144	1.97949
MMP17	12	132312938	132336328	+	NaN	MMP17-001	ENST00000360564	matrix metallopeptidase 17 (membrane-inserted) [Source:HGNC Symbol;Acc:7163]	mRNA	overlapping	0	1	1.61522	1.97633
LINC00265	7	39773231	39834216	+	NaN	LINC00265-001	ENST00000340510	long intergenic non-protein coding RNA 265 [Source:HGNC Symbol;Acc:28019]	mRNA	overlapping	0	1	1.60469	1.9763
KCNC4	1	110753965	110825722	+	NaN	KCNC4-005	ENST00000489935	potassium voltage-gated channel, Shaw-related subfamily, member 4 [Source:HGNC Symbol;Acc:6236]	mRNA	overlapping	0	1	0.449255	1.97612
ZNF446	19	58987795	59000899	+	NaN	ZNF446-201	ENST00000335841	zinc finger protein 446 [Source:HGNC Symbol;Acc:21036]	mRNA	overlapping	0	1	1.53737	1.97465
SEMA4G	10	102729275	102745628	+	NaN	MRPL43-013	ENST00000523148	mitochondrial ribosomal protein L43 [Source:HGNC Symbol;Acc:14517]	mRNA	overlapping	0	1	1.78894	1.97187
CCDC106	19	56158954	56164527	+	NaN	CCDC106-201	ENST00000308964	coiled-coil domain containing 106 [Source:HGNC Symbol;Acc:30181]	mRNA	overlapping	0	1	1.68597	1.97046
PLTP	20	44527399	44540794	-	NaN	CTSA-201	ENST00000354880	cathepsin A [Source:HGNC Symbol;Acc:9251]	mRNA	overlapping	0	1	4.33692	1.9704
PTGS1	9	125132824	125157982	+	NaN	PTGS1-202	ENST00000540753	prostaglandin-endoperoxide synthase 1 (prostaglandin G/H synthase and cyclooxygenase) [Source:HGNC Symbol;Acc:9604]	mRNA	overlapping	0	1	0.440621	1.96931
C7orf51	7	100081550	100092422	+	NaN	C7orf51-001	ENST00000300179	chromosome 7 open reading frame 51 [Source:HGNC Symbol;Acc:22009]	mRNA	overlapping	0	1	2.1263	1.96865
TIMP1	X	47441712	47446188	+	NaN	SYN1-001	ENST00000295987	synapsin I [Source:HGNC Symbol;Acc:11494]	mRNA	overlapping	0	1	2.48511	1.96746
ACP5	19	11685477	11689801	-	NaN	ACP5-201	ENST00000218758	acid phosphatase 5, tartrate resistant [Source:HGNC Symbol;Acc:124]	mRNA	overlapping	0	1	5.39403	1.96712
ZNF117	7	64437285	64467062	-	NaN	ZNF117-201	ENST00000398695	zinc finger protein 117 [Source:HGNC Symbol;Acc:12897]	mRNA	overlapping	0	1	1.06343	1.96712
ITPR3	6	33588522	33664351	+	NaN	ITPR3-001	ENST00000374316	inositol 1,4,5-trisphosphate receptor, type 3 [Source:HGNC Symbol;Acc:6182]	mRNA	overlapping	0	1	1.3889	1.96698
HCN3	1	155247374	155259639	+	NaN	CLK2-202	ENST00000536801	CDC-like kinase 2 [Source:HGNC Symbol;Acc:2069]	mRNA	overlapping	0	1	3.03141	1.96474
ZNF662	3	42947223	42960825	+	NaN	CCBP2-009	ENST00000487368	chemokine binding protein 2 [Source:HGNC Symbol;Acc:1565]	mRNA	overlapping	0	1	2.15094	1.96467
RP11-488C13.7	14	77245295	77248592	+	NaN	VASH1-001	ENST00000167106	vasohibin 1 [Source:HGNC Symbol;Acc:19964]	mRNA	overlapping	0	1	1.19284	1.96396
STC2	5	172741716	172756506	-	NaN	STC2-001	ENST00000265087	stanniocalcin 2 [Source:HGNC Symbol;Acc:11374]	mRNA	overlapping	0	1	0.450908	1.9627
CTD-2228K2.7	5	478238	480999	+	NaN	SLC9A3-001	ENST00000264938	solute carrier family 9 (sodium/hydrogen exchanger), member 3 [Source:HGNC Symbol;Acc:11073]	mRNA	overlapping	0	1	1.36821	1.96102
KANK4	1	62702651	62785085	-	NaN	KANK4-001	ENST00000371153	KN motif and ankyrin repeat domains 4 [Source:HGNC Symbol;Acc:27263]	mRNA	overlapping	0	1	0.288083	1.96068
PRKCH	14	61654277	62017694	+	NaN	PRKCH-014	ENST00000555185	protein kinase C, eta [Source:HGNC Symbol;Acc:9403]	mRNA	overlapping	0	1	1.72833	1.96068
XX-C283C717.1	22	50753060	50754437	+	NaN	FAM116B-001	ENST00000413817	family with sequence similarity 116, member B [Source:HGNC Symbol;Acc:32690]	mRNA	overlapping	0	1	0.816375	1.95972
TSHZ1	18	72922710	73001905	+	NaN	TSHZ1-001	ENST00000322038	teashirt zinc finger homeobox 1 [Source:HGNC Symbol;Acc:10669]	mRNA	overlapping	0	1	2.4038	1.95955
ZFYVE28	4	2271309	2420390	-	NaN	ZFYVE28-004	ENST00000508471	zinc finger, FYVE domain containing 28 [Source:HGNC Symbol;Acc:29334]	mRNA	overlapping	0	1	1.07693	1.95945
PCDHB7	5	140552243	140555957	+	NaN	PCDHB7-001	ENST00000231137	protocadherin beta 7 [Source:HGNC Symbol;Acc:8692]	mRNA	overlapping	0	1	4.25705	1.95509
FAM116B	22	50750392	50765489	-	NaN	FAM116B-001	ENST00000413817	family with sequence similarity 116, member B [Source:HGNC Symbol;Acc:32690]	mRNA	overlapping	0	1	1.13184	1.95391
ICOSLG	21	45642874	45660849	-	NaN	MX2-014	ENST00000552110	myxovirus (influenza virus) resistance 2 (mouse) [Source:HGNC Symbol;Acc:7533]	mRNA	overlapping	0	1	5.61091	1.95369
RP11-638I2.6	14	100757453	100760993	+	NaN	AL157871.2-001	ENST00000553954	No description	mRNA	overlapping	0	1	0.850955	1.9533
C6orf174	6	127759551	127840500	-	NaN	RP3-403A15.5-001	ENST00000481848	No description	mRNA	overlapping	0	1	0.749314	1.95273
ACER2	9	19408925	19452018	+	NaN	ACER2-201	ENST00000380376	alkaline ceramidase 2 [Source:HGNC Symbol;Acc:23675]	mRNA	overlapping	0	1	1.48047	1.95217
TSPAN9	12	3186521	3395730	+	NaN	TSPAN9-201	ENST00000537971	tetraspanin 9 [Source:HGNC Symbol;Acc:21640]	mRNA	overlapping	0	1	1.17533	1.9521
PLCXD3	5	41307056	41510730	-	NaN	PLCXD3-001	ENST00000377801	phosphatidylinositol-specific phospholipase C, X domain containing 3 [Source:HGNC Symbol;Acc:31822]	mRNA	overlapping	0	1	1.02155	1.94955
HLA-B	6	31321649	31324965	-	NaN	HLA-B-008	ENST00000481849	major histocompatibility complex, class I, B [Source:HGNC Symbol;Acc:4932]	mRNA	overlapping	0	1	2.51581	1.94921
RND3	2	151324709	151395525	-	NaN	RND3-001	ENST00000263895	Rho family GTPase 3 [Source:HGNC Symbol;Acc:671]	mRNA	overlapping	0	1	1.29358	1.94901
PRDM11	11	45115564	45247734	+	NaN	PRDM11-201	ENST00000263765	PR domain containing 11 [Source:HGNC Symbol;Acc:13996]	mRNA	overlapping	0	1	1.87969	1.9487
PLA2G4C	19	48551100	48614109	-	NaN	PLA2G4C-201	ENST00000354276	phospholipase A2, group IVC (cytosolic, calcium-independent) [Source:HGNC Symbol;Acc:9037]	mRNA	overlapping	0	1	2.01019	1.94813
RP11-81F11.3	13	33764078	33859873	-	NaN	STARD13-001	ENST00000399365	StAR-related lipid transfer (START) domain containing 13 [Source:HGNC Symbol;Acc:19164]	mRNA	overlapping	0	1	0.958292	1.94785
C10orf10	10	45466429	45474258	-	NaN	RASSF4-002	ENST00000489171	Ras association (RalGDS/AF-6) domain family member 4 [Source:HGNC Symbol;Acc:20793]	mRNA	overlapping	0	1	1.70362	1.94742
FCGRT	19	50015536	50029685	+	NaN	FCGRT-201	ENST00000221466	Fc fragment of IgG, receptor, transporter, alpha [Source:HGNC Symbol;Acc:3621]	mRNA	overlapping	0	1	4.06119	1.94668
ABCA2	9	139901686	139923374	-	NaN	ABCA2-002	ENST00000341511	ATP-binding cassette, sub-family A (ABC1), member 2 [Source:HGNC Symbol;Acc:32]	mRNA	overlapping	0	1	2.08808	1.94647
SS18L1	20	60718822	60757540	+	NaN	SS18L1-202	ENST00000421564	synovial sarcoma translocation gene on chromosome 18-like 1 [Source:HGNC Symbol;Acc:15592]	mRNA	overlapping	0	1	1.08692	1.94588
DISC1	1	231762561	232177018	+	NaN	DISC1-001	ENST00000439617	disrupted in schizophrenia 1 [Source:HGNC Symbol;Acc:2888]	mRNA	overlapping	0	1	2.88491	1.94447
FUT2	19	49199228	49209207	+	NaN	FUT2-002	ENST00000522966	fucosyltransferase 2 (secretor status included) [Source:HGNC Symbol;Acc:4013]	mRNA	overlapping	0	1	1.1996	1.94447
MRAP	21	33664124	33687095	+	NaN	MRAP-001	ENST00000399784	melanocortin 2 receptor accessory protein [Source:HGNC Symbol;Acc:1304]	mRNA	overlapping	0	1	0.753487	1.94447
CBX4	17	77806955	77813228	-	NaN	CBX4-001	ENST00000269397	chromobox homolog 4 [Source:HGNC Symbol;Acc:1554]	mRNA	overlapping	0	1	1.76725	1.94155
P4HTM	3	49027319	49044587	+	NaN	RP13-131K19.2-001	ENST00000452042	No description	mRNA	overlapping	0	1	1.83784	1.94074
LAYN	11	111411005	111432264	+	NaN	LAYN-009	ENST00000533999	layilin [Source:HGNC Symbol;Acc:29471]	mRNA	overlapping	0	1	0.809947	1.94027
AC116366.6	5	131804579	131808735	-	NaN	C5orf56-002	ENST00000378953	chromosome 5 open reading frame 56 [Source:HGNC Symbol;Acc:33838]	mRNA	overlapping	0	1	2.78349	1.93925
SCN3B	11	123499895	123525952	-	NaN	SCN3B-005	ENST00000527125	sodium channel, voltage-gated, type III, beta [Source:HGNC Symbol;Acc:20665]	mRNA	overlapping	0	1	1.8409	1.93925
AC068020.1	8	8097891	8102384	+	NaN	AC068020.1-201	ENST00000310542	No description	mRNA	overlapping	0	1	0.706337	1.93802
ALS2CR8	2	203776937	203851060	+	NaN	WDR12-001	ENST00000261015	WD repeat domain 12 [Source:HGNC Symbol;Acc:14098]	mRNA	overlapping	0	1	2.76882	1.93761
SMAD6	15	66994670	67074338	+	NaN	SMAD6-001	ENST00000288840	SMAD family member 6 [Source:HGNC Symbol;Acc:6772]	mRNA	overlapping	0	1	1.59427	1.93664
RP11-383H13.1	8	72740402	73030628	+	NaN	RP11-383H13.1-006	ENST00000521467	Uncharacterized proteincDNA FLJ53548 [Source:UniProtKB/TrEMBL;Acc:B7Z945]	mRNA	overlapping	0	1	2.74325	1.93661
AL603965.1	10	47746962	47770871	+	NaN	C10orf43-001	ENST00000445847	chromosome 10 open reading frame 43 [Source:HGNC Symbol;Acc:21291]	mRNA	overlapping	0	1	0.660217	1.93615
C1orf134	1	16555170	16556094	-	NaN	RSG1-002	ENST00000488510	REM2 and RAB-like small GTPase 1 [Source:HGNC Symbol;Acc:28127]	mRNA	overlapping	0	1	2.13377	1.93615
TMCC2	1	205197304	205242471	+	NaN	TMCC2-001	ENST00000358024	transmembrane and coiled-coil domain family 2 [Source:HGNC Symbol;Acc:24239]	mRNA	overlapping	0	1	1.82414	1.93542
TIMP2	17	76849059	76921469	-	NaN	TIMP2-001	ENST00000262768	TIMP metallopeptidase inhibitor 2 [Source:HGNC Symbol;Acc:11821]	mRNA	overlapping	0	1	1.84013	1.93506
AKR1C2	10	5029967	5060207	-	NaN	AKR1C2-001	ENST00000380753	aldo-keto reductase family 1, member C2 (dihydrodiol dehydrogenase 2; bile acid binding protein; 3-alpha hydroxysteroid dehydrogenase, type III) [Source:HGNC Symbol;Acc:385]	mRNA	overlapping	0	1	5.65666	1.93441
SCPEP1	17	55055468	55084127	+	NaN	SCPEP1-201	ENST00000262288	serine carboxypeptidase 1 [Source:HGNC Symbol;Acc:29507]	mRNA	overlapping	0	1	4.14095	1.9334
ABHD5	3	43731605	43775863	+	NaN	ANO10-012	ENST00000413397	anoctamin 10 [Source:HGNC Symbol;Acc:25519]	mRNA	overlapping	0	1	0.573782	1.93277
GCA	2	163175350	163228105	+	NaN	GCA-013	ENST00000473240	grancalcin, EF-hand calcium binding protein [Source:HGNC Symbol;Acc:15990]	mRNA	overlapping	0	1	1.2079	1.93263
IGSF10	3	151143172	151176497	-	NaN	MED12L-001	ENST00000474524	mediator complex subunit 12-like [Source:HGNC Symbol;Acc:16050]	mRNA	overlapping	0	1	47.6968	1.93263
PLCL1	2	198669426	199014608	+	NaN	PLCL1-001	ENST00000435320	phospholipase C-like 1 [Source:HGNC Symbol;Acc:9063]	mRNA	overlapping	0	1	5.35982	1.93263
RP11-445O16.3	X	56999943	57001229	+	NaN	RP11-445O16.3-001	ENST00000430456	No description	mRNA	overlapping	0	1	1.83698	1.93263
SNHG14	15	25224704	25664609	+	NaN	SNURF-002	ENST00000551312	SNRPN upstream reading frame [Source:HGNC Symbol;Acc:11171]	mRNA	overlapping	0	1	0.970833	1.9319
DGAT2	11	75470557	75512579	+	NaN	CTD-2530H12.1-001	ENST00000499390	No description	mRNA	overlapping	0	1	0.336717	1.93115
ZNF20	19	12241300	12251222	-	NaN	ZNF20-004	ENST00000480770	zinc finger protein 20 [Source:HGNC Symbol;Acc:12992]	mRNA	overlapping	0	1	1.38158	1.93079
[truncated: 29,018 more rows]
